# Supplementary material for: Whole genome sequence analysis of two subspecies of Companilactobacillus Futsaii and experimental verification of drug resistance and effect on the exploratory behavior of mice based on unique gene
Source: PLoS One. 2022 Sep 9;17(9):e0274244. doi: 10.1371/journal.pone.0274244 (PMC9462788; doi:10.1371/journal.pone.0274244)
Supplement: S1 File — (ANNOTATIONS) [file pone.0274244.s009.annotations]

# emapper version: emapper-2.0.1 emapper DB: 2.0
# command: ./emapper.py --data_dir /pub/biodatabase/eggnog_5.0/database/ --database bact -m diamond --cpu 20 --output_dir . --output eggnog_result_CQ16Z1 -i CQ16Z1.faa
# time: Mon May 24 16:32:50 2021
#query_name	seed_eggNOG_ortholog	seed_ortholog_evalue	seed_ortholog_score	best_tax_level	Preferred_name	GOs	EC	KEGG_ko	KEGG_Pathway	KEGG_Module	KEGG_Reaction	KEGG_rclass	BRITE	KEGG_TC	CAZy	BiGG_Reaction	taxonomic scope	eggNOG OGs	best eggNOG OG	COG Functional cat.	eggNOG free text desc.
CQ16Z1_00053	1123284.KB899082_gene1463	4.70E-183	647.5	Sporolactobacillaceae	ltrA_1		2.7.7.49	ko:K00986					ko00000,ko01000				Bacteria	1TP9A@1239,26PCK@186821,4H9NW@91061,COG3344@1,COG3344@2	NA|NA|NA	L	PFAM RNA-directed DNA polymerase (Reverse transcriptase)
CQ16Z1_00101	1123284.KB899082_gene1463	4.70E-183	647.5	Sporolactobacillaceae	ltrA_1		2.7.7.49	ko:K00986					ko00000,ko01000				Bacteria	1TP9A@1239,26PCK@186821,4H9NW@91061,COG3344@1,COG3344@2	NA|NA|NA	L	PFAM RNA-directed DNA polymerase (Reverse transcriptase)
CQ16Z1_00149	936140.AEOT01000010_gene517	4.10E-21	107.8	Lactobacillaceae													Bacteria	1VPHG@1239,2E4B4@1,32Z6U@2,3F890@33958,4HSYW@91061	NA|NA|NA
CQ16Z1_00151	349123.Lreu23DRAFT_4487	2.40E-16	91.7	Lactobacillaceae													Bacteria	1V3D7@1239,3F83A@33958,4IGD5@91061,COG1396@1,COG1396@2	NA|NA|NA	K	Cro/C1-type HTH DNA-binding domain
CQ16Z1_00152	1423806.JCM15457_1780	1.10E-12	79.3	Lactobacillaceae													Bacteria	1U762@1239,29PXG@1,30AVV@2,3F90X@33958,4IH0U@91061	NA|NA|NA
CQ16Z1_00156	1219626.HMPREF1639_05935	5.90E-08	65.5	Peptostreptococcaceae													Bacteria	1TPRX@1239,2481D@186801,25SPC@186804,COG3843@1,COG3843@2	NA|NA|NA	U	Relaxase/Mobilisation nuclease domain
CQ16Z1_00159	713605.ADHG01000001_gene211	2.40E-14	84.3	Lactobacillaceae													Bacteria	1W6FI@1239,2CF2D@1,2ZQXD@2,3F8NK@33958,4HRT7@91061	NA|NA|NA	S	Domain of unknown function (DUF3173)
CQ16Z1_00160	1423806.JCM15457_1778	3.00E-141	508.4	Lactobacillaceae													Bacteria	1TTJI@1239,3F4IB@33958,4HDG6@91061,COG0582@1,COG0582@2	NA|NA|NA	L	Belongs to the 'phage' integrase family
CQ16Z1_00163	936140.AEOT01000010_gene519	1.10E-114	419.9	Lactobacillaceae													Bacteria	1VZSI@1239,29W71@1,30HS8@2,3F4M9@33958,4IEVP@91061	NA|NA|NA	S	Domain of unknown function (DUF4767)
CQ16Z1_00165	1136177.KCA1_0103	2.40E-81	308.9	Lactobacillaceae			1.3.5.4	ko:K00244	ko00020,ko00190,ko00620,ko00650,ko00720,ko01100,ko01110,ko01120,ko01130,ko01200,ko02020,map00020,map00190,map00620,map00650,map00720,map01100,map01110,map01120,map01130,map01200,map02020	M00009,M00011,M00150,M00173	R02164	RC00045	ko00000,ko00001,ko00002,ko01000				Bacteria	1TSI6@1239,3F55A@33958,4I3N0@91061,COG1053@1,COG1053@2,COG3976@1,COG3976@2	NA|NA|NA	C	FMN_bind
CQ16Z1_00186	936140.AEOT01000010_gene493	1.50E-30	138.3	Lactobacillaceae				ko:K02051		M00188			ko00000,ko00002,ko02000	3.A.1.16,3.A.1.17			Bacteria	1UZXK@1239,3F41Q@33958,4HUWT@91061,COG0583@1,COG0583@2	NA|NA|NA	K	Transcriptional regulator
CQ16Z1_00196	1123284.KB899082_gene1463	4.70E-183	647.5	Sporolactobacillaceae	ltrA_1		2.7.7.49	ko:K00986					ko00000,ko01000				Bacteria	1TP9A@1239,26PCK@186821,4H9NW@91061,COG3344@1,COG3344@2	NA|NA|NA	L	PFAM RNA-directed DNA polymerase (Reverse transcriptase)
CQ16Z1_00224	1334046.AYTB01000025_gene1721	3.00E-10	71.6	Planococcaceae													Bacteria	1UIW4@1239,26IGT@186818,28IB4@1,2Z8DM@2,4ISU6@91061	NA|NA|NA	L	DNA mismatch repair enzyme MutH
CQ16Z1_00227	1423743.JCM14108_3277	1.20E-146	526.2	Lactobacillaceae	ltrA_1		2.7.7.49	ko:K00986					ko00000,ko01000				Bacteria	1TP9A@1239,3F4TJ@33958,4H9NW@91061,COG3344@1,COG3344@2	NA|NA|NA	L	PFAM RNA-directed DNA polymerase (Reverse transcriptase)
CQ16Z1_00230	1123284.KB899082_gene1463	4.70E-183	647.5	Sporolactobacillaceae	ltrA_1		2.7.7.49	ko:K00986					ko00000,ko01000				Bacteria	1TP9A@1239,26PCK@186821,4H9NW@91061,COG3344@1,COG3344@2	NA|NA|NA	L	PFAM RNA-directed DNA polymerase (Reverse transcriptase)
CQ16Z1_00232	1136177.KCA1_1009	1.30E-28	132.1	Lactobacillaceae	ltrA_1												Bacteria	1TP9A@1239,3F4TJ@33958,4H9NW@91061,COG3344@1,COG3344@2	NA|NA|NA	L	PFAM RNA-directed DNA polymerase (Reverse transcriptase)
CQ16Z1_00252	1158610.UC3_00961	1.20E-74	285.8	Enterococcaceae				ko:K07491					ko00000				Bacteria	1TSQ0@1239,4B2FF@81852,4HGEM@91061,COG1943@1,COG1943@2	NA|NA|NA	L	Transposase IS200 like
CQ16Z1_00255	1123284.KB899082_gene1463	4.70E-183	647.5	Sporolactobacillaceae	ltrA_1		2.7.7.49	ko:K00986					ko00000,ko01000				Bacteria	1TP9A@1239,26PCK@186821,4H9NW@91061,COG3344@1,COG3344@2	NA|NA|NA	L	PFAM RNA-directed DNA polymerase (Reverse transcriptase)
CQ16Z1_00269	1123284.KB899082_gene1463	4.70E-183	647.5	Sporolactobacillaceae	ltrA_1		2.7.7.49	ko:K00986					ko00000,ko01000				Bacteria	1TP9A@1239,26PCK@186821,4H9NW@91061,COG3344@1,COG3344@2	NA|NA|NA	L	PFAM RNA-directed DNA polymerase (Reverse transcriptase)
CQ16Z1_00297	1123284.KB899082_gene1463	4.70E-183	647.5	Sporolactobacillaceae	ltrA_1		2.7.7.49	ko:K00986					ko00000,ko01000				Bacteria	1TP9A@1239,26PCK@186821,4H9NW@91061,COG3344@1,COG3344@2	NA|NA|NA	L	PFAM RNA-directed DNA polymerase (Reverse transcriptase)
CQ16Z1_00362	1123284.KB899082_gene1463	4.70E-183	647.5	Sporolactobacillaceae	ltrA_1		2.7.7.49	ko:K00986					ko00000,ko01000				Bacteria	1TP9A@1239,26PCK@186821,4H9NW@91061,COG3344@1,COG3344@2	NA|NA|NA	L	PFAM RNA-directed DNA polymerase (Reverse transcriptase)
CQ16Z1_00370	568703.LGG_01153	4.20E-120	438.3	Lactobacillaceae													Bacteria	1TSH6@1239,3F5HS@33958,4HEX8@91061,COG3385@1,COG3385@2	NA|NA|NA	L	PFAM transposase, IS4 family protein
CQ16Z1_00397	565655.ECBG_01157	3.20E-81	309.3	Enterococcaceae													Bacteria	1U8FY@1239,4B4UY@81852,4HEX0@91061,COG2865@1,COG2865@2	NA|NA|NA	K	Putative ATP-dependent DNA helicase recG C-terminal
CQ16Z1_00400	1136177.KCA1_0338	7.40E-26	123.2	Lactobacillaceae													Bacteria	1UFFJ@1239,29UVW@1,30G8B@2,3F7VN@33958,4IEQ7@91061	NA|NA|NA
CQ16Z1_00404	936140.AEOT01000027_gene1257	3.00E-30	137.1	Lactobacillaceae													Bacteria	1U872@1239,2BFID@1,329C8@2,3FAMM@33958,4II4S@91061	NA|NA|NA
CQ16Z1_00405	936140.AEOT01000027_gene1256	2.20E-28	131	Lactobacillaceae													Bacteria	1VKCM@1239,2DR42@1,33A2M@2,3F8R5@33958,4HRAS@91061	NA|NA|NA	S	Protein of unknown function (DUF2922)
CQ16Z1_00410	1423775.BAMN01000026_gene55	5.90E-17	94.4	Lactobacillaceae													Bacteria	1V83S@1239,3F5ER@33958,4HY51@91061,COG4485@1,COG4485@2	NA|NA|NA	S	Bacterial membrane protein, YfhO
CQ16Z1_00413	936140.AEOT01000027_gene1250	4.00E-203	714.1	Lactobacillaceae													Bacteria	1V8IX@1239,2A87T@1,30X8W@2,3F7JU@33958,4IVCB@91061	NA|NA|NA
CQ16Z1_00425	568703.LGG_01153	4.20E-120	438.3	Lactobacillaceae													Bacteria	1TSH6@1239,3F5HS@33958,4HEX8@91061,COG3385@1,COG3385@2	NA|NA|NA	L	PFAM transposase, IS4 family protein
CQ16Z1_00427	1158610.UC3_00961	1.20E-74	285.8	Enterococcaceae				ko:K07491					ko00000				Bacteria	1TSQ0@1239,4B2FF@81852,4HGEM@91061,COG1943@1,COG1943@2	NA|NA|NA	L	Transposase IS200 like
CQ16Z1_00472	1123284.KB899082_gene1463	4.70E-183	647.5	Sporolactobacillaceae	ltrA_1		2.7.7.49	ko:K00986					ko00000,ko01000				Bacteria	1TP9A@1239,26PCK@186821,4H9NW@91061,COG3344@1,COG3344@2	NA|NA|NA	L	PFAM RNA-directed DNA polymerase (Reverse transcriptase)
CQ16Z1_00502	936140.AEOT01000027_gene1166	1.40E-25	122.9	Lactobacillaceae													Bacteria	1U691@1239,3F7C3@33958,4IG06@91061,COG4072@1,COG4072@2	NA|NA|NA	S	Protein of unknown function C-terminal (DUF3324)
CQ16Z1_00507	1123284.KB899082_gene1463	4.70E-183	647.5	Sporolactobacillaceae	ltrA_1		2.7.7.49	ko:K00986					ko00000,ko01000				Bacteria	1TP9A@1239,26PCK@186821,4H9NW@91061,COG3344@1,COG3344@2	NA|NA|NA	L	PFAM RNA-directed DNA polymerase (Reverse transcriptase)
CQ16Z1_00521	1123284.KB899082_gene1463	4.70E-183	647.5	Sporolactobacillaceae	ltrA_1		2.7.7.49	ko:K00986					ko00000,ko01000				Bacteria	1TP9A@1239,26PCK@186821,4H9NW@91061,COG3344@1,COG3344@2	NA|NA|NA	L	PFAM RNA-directed DNA polymerase (Reverse transcriptase)
CQ16Z1_00545	1123284.KB899082_gene1463	4.70E-183	647.5	Sporolactobacillaceae	ltrA_1		2.7.7.49	ko:K00986					ko00000,ko01000				Bacteria	1TP9A@1239,26PCK@186821,4H9NW@91061,COG3344@1,COG3344@2	NA|NA|NA	L	PFAM RNA-directed DNA polymerase (Reverse transcriptase)
CQ16Z1_00555	1123284.KB899082_gene1463	4.70E-183	647.5	Sporolactobacillaceae	ltrA_1		2.7.7.49	ko:K00986					ko00000,ko01000				Bacteria	1TP9A@1239,26PCK@186821,4H9NW@91061,COG3344@1,COG3344@2	NA|NA|NA	L	PFAM RNA-directed DNA polymerase (Reverse transcriptase)
CQ16Z1_00609	936140.AEOT01000027_gene1072	4.60E-43	180.3	Lactobacillaceae	nox												Bacteria	1TPWW@1239,3F449@33958,4H9U7@91061,COG0446@1,COG0446@2	NA|NA|NA	C	NADH oxidase
CQ16Z1_00647	1123284.KB899082_gene1463	4.70E-183	647.5	Sporolactobacillaceae	ltrA_1		2.7.7.49	ko:K00986					ko00000,ko01000				Bacteria	1TP9A@1239,26PCK@186821,4H9NW@91061,COG3344@1,COG3344@2	NA|NA|NA	L	PFAM RNA-directed DNA polymerase (Reverse transcriptase)
CQ16Z1_00693	936140.AEOT01000027_gene1001	2.70E-50	204.5	Lactobacillaceae	hisC		2.6.1.9	ko:K00817	ko00340,ko00350,ko00360,ko00400,ko00401,ko00960,ko01100,ko01110,ko01130,ko01230,map00340,map00350,map00360,map00400,map00401,map00960,map01100,map01110,map01130,map01230	M00026	R00694,R00734,R03243	RC00006,RC00888	ko00000,ko00001,ko00002,ko01000,ko01007				Bacteria	1TPUV@1239,3F466@33958,4HA1H@91061,COG0079@1,COG0079@2	NA|NA|NA	E	Belongs to the class-II pyridoxal-phosphate-dependent aminotransferase family. Histidinol-phosphate aminotransferase subfamily
CQ16Z1_00713	936140.AEOT01000027_gene986	1.00E-89	336.3	Lactobacillaceae													Bacteria	1V114@1239,3F5S6@33958,4HB64@91061,COG1807@1,COG1807@2	NA|NA|NA	M	Dolichyl-phosphate-mannose-protein mannosyltransferase
CQ16Z1_00738	1123284.KB899082_gene1463	4.70E-183	647.5	Sporolactobacillaceae	ltrA_1		2.7.7.49	ko:K00986					ko00000,ko01000				Bacteria	1TP9A@1239,26PCK@186821,4H9NW@91061,COG3344@1,COG3344@2	NA|NA|NA	L	PFAM RNA-directed DNA polymerase (Reverse transcriptase)
CQ16Z1_00786	1123284.KB899082_gene1463	4.70E-183	647.5	Sporolactobacillaceae	ltrA_1		2.7.7.49	ko:K00986					ko00000,ko01000				Bacteria	1TP9A@1239,26PCK@186821,4H9NW@91061,COG3344@1,COG3344@2	NA|NA|NA	L	PFAM RNA-directed DNA polymerase (Reverse transcriptase)
CQ16Z1_00789	1158610.UC3_00961	1.20E-74	285.8	Enterococcaceae				ko:K07491					ko00000				Bacteria	1TSQ0@1239,4B2FF@81852,4HGEM@91061,COG1943@1,COG1943@2	NA|NA|NA	L	Transposase IS200 like
CQ16Z1_00792	1123284.KB899082_gene1463	4.70E-183	647.5	Sporolactobacillaceae	ltrA_1		2.7.7.49	ko:K00986					ko00000,ko01000				Bacteria	1TP9A@1239,26PCK@186821,4H9NW@91061,COG3344@1,COG3344@2	NA|NA|NA	L	PFAM RNA-directed DNA polymerase (Reverse transcriptase)
CQ16Z1_00875	936140.AEOT01000014_gene1305	5.20E-72	276.9	Lactobacillaceae	ykcC			ko:K20534					ko00000,ko01000,ko01005,ko02000	4.D.2.1.9	GT2		Bacteria	1TPR3@1239,3F3X7@33958,4HC2Z@91061,COG0463@1,COG0463@2	NA|NA|NA	M	Glycosyl transferase family 2
CQ16Z1_00881	1123284.KB899082_gene1463	4.70E-183	647.5	Sporolactobacillaceae	ltrA_1		2.7.7.49	ko:K00986					ko00000,ko01000				Bacteria	1TP9A@1239,26PCK@186821,4H9NW@91061,COG3344@1,COG3344@2	NA|NA|NA	L	PFAM RNA-directed DNA polymerase (Reverse transcriptase)
CQ16Z1_00891	985762.SAGN_11402	6.70E-09	67.8	Staphylococcaceae													Bacteria	1TYAB@1239,29IMT@1,305J2@2,4H0G2@90964,4I7DV@91061	NA|NA|NA
CQ16Z1_00897	936140.AEOT01000014_gene1318	2.10E-119	435.3	Lactobacillaceae													Bacteria	1UI8Z@1239,3FBT0@33958,4HQMK@91061,COG1737@1,COG1737@2	NA|NA|NA	K	ORF6N domain
CQ16Z1_00899	1423815.BACR01000010_gene588	4.00E-27	126.7	Lactobacillaceae													Bacteria	1U71B@1239,29PTX@1,30AS3@2,3F8UQ@33958,4IGVS@91061	NA|NA|NA
CQ16Z1_00905	634956.Geoth_0749	1.30E-10	72.4	Bacilli													Bacteria	1VNIV@1239,2CE9Z@1,33CNB@2,4HRR9@91061	NA|NA|NA
CQ16Z1_00926	1423775.BAMN01000014_gene807	5.50E-49	200.7	Lactobacillaceae				ko:K07451					ko00000,ko01000,ko02048				Bacteria	1VQIP@1239,3F6KP@33958,4HM74@91061,COG1403@1,COG1403@2	NA|NA|NA	L	HNH nucleases
CQ16Z1_00927	1423775.BAMN01000014_gene808	2.90E-47	194.9	Lactobacillaceae													Bacteria	1TVTX@1239,3F81S@33958,4I48V@91061,COG3747@1,COG3747@2	NA|NA|NA	L	Phage terminase, small subunit
CQ16Z1_00934	1423775.BAMN01000014_gene815	1.80E-35	155.2	Lactobacillaceae													Bacteria	1U62M@1239,2DKND@1,30A1G@2,3F6VU@33958,4IFRR@91061	NA|NA|NA	S	head-tail joining protein
CQ16Z1_00935	203120.LEUM_1642	7.60E-07	60.5	Leuconostocaceae													Bacteria	1U6NP@1239,2DKRP@1,30AH8@2,4AXW2@81850,4IGFN@91061	NA|NA|NA	S	Bacteriophage HK97-gp10, putative tail-component
CQ16Z1_00937	1225795.K4I1X5_9CAUD	6.90E-17	94.4	Siphoviridae													Viruses	4QAYN@10239,4QKPS@10699,4QPCU@28883,4QUR7@35237	NA|NA|NA	S	Pfam:Phage_TTP_1
CQ16Z1_00945	936140.AEOT01000014_gene1264	1.90E-197	694.9	Lactobacillaceae													Bacteria	1U62S@1239,29P3E@1,30A1K@2,3F6W8@33958,4IFRX@91061	NA|NA|NA
CQ16Z1_00946	936140.AEOT01000014_gene1265	6.10E-45	186.4	Lactobacillaceae													Bacteria	1U8DK@1239,29QP2@1,30BNQ@2,3FAV8@33958,4IIBI@91061	NA|NA|NA
CQ16Z1_00951	568703.LGG_01153	4.20E-120	438.3	Lactobacillaceae													Bacteria	1TSH6@1239,3F5HS@33958,4HEX8@91061,COG3385@1,COG3385@2	NA|NA|NA	L	PFAM transposase, IS4 family protein
CQ16Z1_00954	1045004.OKIT_0971	6.70E-26	122.5	Leuconostocaceae													Bacteria	1TP7S@1239,4AY8S@81850,4HB5A@91061,COG0610@1,COG0610@2	NA|NA|NA	V	Subunit R is required for both nuclease and ATPase activities, but not for modification
CQ16Z1_00955	762550.LEGAS_0981	1.40E-98	366.7	Leuconostocaceae	hsdS		3.1.21.3	ko:K01154					ko00000,ko01000,ko02048				Bacteria	1TP5N@1239,4AXBM@81850,4HFAV@91061,COG0732@1,COG0732@2	NA|NA|NA	V	type I restriction modification DNA specificity domain protein
CQ16Z1_01004	1123284.KB899082_gene1463	4.70E-183	647.5	Sporolactobacillaceae	ltrA_1		2.7.7.49	ko:K00986					ko00000,ko01000				Bacteria	1TP9A@1239,26PCK@186821,4H9NW@91061,COG3344@1,COG3344@2	NA|NA|NA	L	PFAM RNA-directed DNA polymerase (Reverse transcriptase)
CQ16Z1_01072	1123284.KB899082_gene1463	4.70E-183	647.5	Sporolactobacillaceae	ltrA_1		2.7.7.49	ko:K00986					ko00000,ko01000				Bacteria	1TP9A@1239,26PCK@186821,4H9NW@91061,COG3344@1,COG3344@2	NA|NA|NA	L	PFAM RNA-directed DNA polymerase (Reverse transcriptase)
CQ16Z1_01139	568703.LGG_01153	4.20E-120	438.3	Lactobacillaceae													Bacteria	1TSH6@1239,3F5HS@33958,4HEX8@91061,COG3385@1,COG3385@2	NA|NA|NA	L	PFAM transposase, IS4 family protein
CQ16Z1_01143	1123284.KB899082_gene1463	4.70E-183	647.5	Sporolactobacillaceae	ltrA_1		2.7.7.49	ko:K00986					ko00000,ko01000				Bacteria	1TP9A@1239,26PCK@186821,4H9NW@91061,COG3344@1,COG3344@2	NA|NA|NA	L	PFAM RNA-directed DNA polymerase (Reverse transcriptase)
CQ16Z1_01162	1123284.KB899082_gene1463	4.70E-183	647.5	Sporolactobacillaceae	ltrA_1		2.7.7.49	ko:K00986					ko00000,ko01000				Bacteria	1TP9A@1239,26PCK@186821,4H9NW@91061,COG3344@1,COG3344@2	NA|NA|NA	L	PFAM RNA-directed DNA polymerase (Reverse transcriptase)
CQ16Z1_01171	936140.AEOT01000012_gene404	2.30E-146	525.4	Lactobacillaceae													Bacteria	1TTJI@1239,3F4IB@33958,4HDG6@91061,COG0582@1,COG0582@2	NA|NA|NA	L	Belongs to the 'phage' integrase family
CQ16Z1_01174	936140.AEOT01000012_gene407	2.90E-33	148.7	Lactobacillaceae													Bacteria	1VP04@1239,3F84E@33958,4HRP9@91061,COG1388@1,COG1388@2	NA|NA|NA	M	LysM domain
CQ16Z1_01175	1605.Lani381_0417	7.80E-49	201.1	Lactobacillaceae				ko:K07171					ko00000,ko01000,ko02048				Bacteria	1VH9V@1239,3F8EG@33958,4HPMX@91061,COG2337@1,COG2337@2	NA|NA|NA	T	PemK-like, MazF-like toxin of type II toxin-antitoxin system
CQ16Z1_01178	543734.LCABL_10830	3.10E-18	98.2	Lactobacillaceae													Bacteria	1W1K0@1239,3F81Z@33958,4IGCD@91061,COG2856@1,COG2856@2	NA|NA|NA	E	Zn peptidase
CQ16Z1_01179	1234679.BN424_1889	3.00E-25	121.3	Bacilli				ko:K20391,ko:K22299	ko02024,map02024				ko00000,ko00001,ko03000				Bacteria	1VFYK@1239,4HQFX@91061,COG1396@1,COG1396@2	NA|NA|NA	K	Helix-turn-helix
CQ16Z1_01180	1307436.PBF_21898	1.00E-07	62.4	Bacteria				ko:K07729					ko00000,ko03000				Bacteria	COG1476@1,COG1476@2	NA|NA|NA	K	sequence-specific DNA binding
CQ16Z1_01183	936140.AEOT01000012_gene414	2.00E-24	117.9	Lactobacillaceae													Bacteria	1U8M6@1239,2BV8D@1,32QN3@2,3FB3N@33958,4IIJ6@91061	NA|NA|NA
CQ16Z1_01189	1423775.BAMN01000006_gene1068	1.40E-143	515.8	Lactobacillaceae	bet			ko:K07455					ko00000,ko03400				Bacteria	1V3B6@1239,3F6M2@33958,4HG19@91061,COG3723@1,COG3723@2	NA|NA|NA	L	RecT family
CQ16Z1_01197	1423775.BAMN01000034_gene189	2.10E-15	87.8	Lactobacillaceae													Bacteria	1U85X@1239,2BQZB@1,32JWP@2,3FAK6@33958,4II3F@91061	NA|NA|NA	S	Helix-turn-helix
CQ16Z1_01211	1423775.BAMN01000025_gene2810	4.00E-262	910.2	Lactobacillaceae													Bacteria	1TSMG@1239,3F5CJ@33958,4HBFH@91061,COG5410@1,COG5410@2	NA|NA|NA	S	Terminase-like family
CQ16Z1_01212	936140.AEOT01000013_gene387	2.60E-300	1037.3	Lactobacillaceae													Bacteria	1TQQV@1239,2DBKJ@1,2Z9TQ@2,3FB8V@33958,4HFK0@91061	NA|NA|NA	S	Phage portal protein, SPP1 Gp6-like
CQ16Z1_01214	936140.AEOT01000013_gene389	1.70E-98	365.5	Lactobacillaceae													Bacteria	1VNT5@1239,2DS40@1,33EEI@2,3F85Y@33958,4HRSQ@91061	NA|NA|NA	S	Domain of unknown function (DUF4355)
CQ16Z1_01215	936140.AEOT01000013_gene390	8.20E-51	206.1	Lactobacillaceae													Bacteria	1VK8N@1239,2EHA7@1,33B23@2,3F87M@33958,4HXXJ@91061	NA|NA|NA
CQ16Z1_01216	936140.AEOT01000013_gene391	5.60E-186	656.8	Lactobacillaceae													Bacteria	1TSI8@1239,2DB75@1,2Z7JY@2,3F5Z9@33958,4IRVK@91061	NA|NA|NA	S	Phage major capsid protein E
CQ16Z1_01217	936140.AEOT01000013_gene393	9.20E-51	206.1	Lactobacillaceae													Bacteria	1U6JF@1239,29PGE@1,30AEJ@2,3F817@33958,4IGBX@91061	NA|NA|NA	S	Phage gp6-like head-tail connector protein
CQ16Z1_01218	936140.AEOT01000013_gene394	7.50E-36	156.4	Lactobacillaceae													Bacteria	1U6GS@1239,29FPH@1,302M4@2,3F7W2@33958,4IG8Y@91061	NA|NA|NA
CQ16Z1_01219	936140.AEOT01000013_gene395	4.50E-85	320.5	Lactobacillaceae													Bacteria	1U6C5@1239,2A5MQ@1,30UCD@2,3F7K5@33958,4IG3T@91061	NA|NA|NA
CQ16Z1_01220	936140.AEOT01000013_gene396	5.60E-41	173.3	Lactobacillaceae													Bacteria	1U7P9@1239,2BK6C@1,32EK1@2,3F9Z3@33958,4IHKJ@91061	NA|NA|NA
CQ16Z1_01228	1123284.KB899082_gene1463	4.70E-183	647.5	Sporolactobacillaceae	ltrA_1		2.7.7.49	ko:K00986					ko00000,ko01000				Bacteria	1TP9A@1239,26PCK@186821,4H9NW@91061,COG3344@1,COG3344@2	NA|NA|NA	L	PFAM RNA-directed DNA polymerase (Reverse transcriptase)
CQ16Z1_01246	936140.AEOT01000017_gene2004	2.90E-36	157.9	Lactobacillaceae													Bacteria	1VY7K@1239,2F916@1,341CT@2,3F70S@33958,4HX4B@91061	NA|NA|NA	S	Iron-sulphur cluster biosynthesis
CQ16Z1_01256	936140.AEOT01000017_gene2017	7.40E-115	419.9	Bacilli													Bacteria	1UND9@1239,2BYSI@1,3491N@2,4HYMB@91061	NA|NA|NA	S	Cytidylate kinase-like family
CQ16Z1_01257	936140.AEOT01000017_gene2018	2.10E-121	441.8	Lactobacillaceae				ko:K07090					ko00000				Bacteria	1W7BW@1239,3F8CX@33958,4I3IC@91061,COG0730@1,COG0730@2	NA|NA|NA	S	Sulfite exporter TauE/SafE
CQ16Z1_01267	568703.LGG_01153	4.20E-120	438.3	Lactobacillaceae													Bacteria	1TSH6@1239,3F5HS@33958,4HEX8@91061,COG3385@1,COG3385@2	NA|NA|NA	L	PFAM transposase, IS4 family protein
CQ16Z1_01329	1123284.KB899082_gene1463	4.70E-183	647.5	Sporolactobacillaceae	ltrA_1		2.7.7.49	ko:K00986					ko00000,ko01000				Bacteria	1TP9A@1239,26PCK@186821,4H9NW@91061,COG3344@1,COG3344@2	NA|NA|NA	L	PFAM RNA-directed DNA polymerase (Reverse transcriptase)
CQ16Z1_01347	936140.AEOT01000020_gene1570	5.70E-36	156.4	Lactobacillaceae	nth		4.2.99.18	ko:K10773	ko03410,map03410				ko00000,ko00001,ko01000,ko03400				Bacteria	1TRAK@1239,3F42U@33958,4HATD@91061,COG0177@1,COG0177@2	NA|NA|NA	L	DNA repair enzyme that has both DNA N-glycosylase activity and AP-lyase activity. The DNA N-glycosylase activity releases various damaged pyrimidines from DNA by cleaving the N- glycosidic bond, leaving an AP (apurinic apyrimidinic) site. The AP-lyase activity cleaves the phosphodiester bond 3' to the AP site by a beta-elimination, leaving a 3'-terminal unsaturated sugar and a product with a term…
CQ16Z1_01374	936140.AEOT01000020_gene1592	3.90E-90	337.4	Lactobacillaceae	ppsA	GO:0000287,GO:0003674,GO:0003824,GO:0005488,GO:0005575,GO:0005622,GO:0005623,GO:0005737,GO:0005829,GO:0005975,GO:0005996,GO:0006006,GO:0006094,GO:0006793,GO:0006796,GO:0008150,GO:0008152,GO:0008986,GO:0009058,GO:0009987,GO:0016051,GO:0016301,GO:0016310,GO:0016740,GO:0016772,GO:0016781,GO:0019318,GO:0019319,GO:0043167,GO:0043169,GO:0044237,GO:0044238,GO:0044281,GO:0044283,GO:0044424,GO:0044444,GO:…	2.7.9.2	ko:K01007	ko00620,ko00680,ko00720,ko01100,ko01120,ko01200,map00620,map00680,map00720,map01100,map01120,map01200	M00173,M00374	R00199	RC00002,RC00015	ko00000,ko00001,ko00002,ko01000			iEcE24377_1341.EcE24377A_1919,iYL1228.KPN_02160	Bacteria	1TPK8@1239,3F3U1@33958,4ISER@91061,COG0574@1,COG0574@2,COG1080@1,COG1080@2	NA|NA|NA	H	Catalyzes the phosphorylation of pyruvate to phosphoenolpyruvate
CQ16Z1_01376	1123284.KB899082_gene1463	4.70E-183	647.5	Sporolactobacillaceae	ltrA_1		2.7.7.49	ko:K00986					ko00000,ko01000				Bacteria	1TP9A@1239,26PCK@186821,4H9NW@91061,COG3344@1,COG3344@2	NA|NA|NA	L	PFAM RNA-directed DNA polymerase (Reverse transcriptase)
CQ16Z1_01379	936140.AEOT01000020_gene1592	3.20E-131	474.6	Lactobacillaceae	ppsA	GO:0000287,GO:0003674,GO:0003824,GO:0005488,GO:0005575,GO:0005622,GO:0005623,GO:0005737,GO:0005829,GO:0005975,GO:0005996,GO:0006006,GO:0006094,GO:0006793,GO:0006796,GO:0008150,GO:0008152,GO:0008986,GO:0009058,GO:0009987,GO:0016051,GO:0016301,GO:0016310,GO:0016740,GO:0016772,GO:0016781,GO:0019318,GO:0019319,GO:0043167,GO:0043169,GO:0044237,GO:0044238,GO:0044281,GO:0044283,GO:0044424,GO:0044444,GO:…	2.7.9.2	ko:K01007	ko00620,ko00680,ko00720,ko01100,ko01120,ko01200,map00620,map00680,map00720,map01100,map01120,map01200	M00173,M00374	R00199	RC00002,RC00015	ko00000,ko00001,ko00002,ko01000			iEcE24377_1341.EcE24377A_1919,iYL1228.KPN_02160	Bacteria	1TPK8@1239,3F3U1@33958,4ISER@91061,COG0574@1,COG0574@2,COG1080@1,COG1080@2	NA|NA|NA	H	Catalyzes the phosphorylation of pyruvate to phosphoenolpyruvate
CQ16Z1_01383	984892.SPSE_0161	1.50E-18	98.6	Staphylococcaceae				ko:K19158					ko00000,ko01000,ko02048				Bacteria	1VAM5@1239,4GZK4@90964,4HRX3@91061,COG4115@1,COG4115@2	NA|NA|NA	S	ParE toxin of type II toxin-antitoxin system, parDE
CQ16Z1_01445	324831.LGAS_0731	1.40E-106	392.9	Lactobacillaceae			2.7.1.2	ko:K00845	ko00010,ko00052,ko00500,ko00520,ko00521,ko00524,ko01100,ko01110,ko01120,ko01130,ko01200,map00010,map00052,map00500,map00520,map00521,map00524,map01100,map01110,map01120,map01130,map01200	M00001,M00549	R00299,R01600,R01786	RC00002,RC00017	ko00000,ko00001,ko00002,ko01000				Bacteria	1TRQ7@1239,3F3ZI@33958,4HE30@91061,COG1940@1,COG1940@2	NA|NA|NA	GK	ROK family
CQ16Z1_01446	1136177.KCA1_2846	0	1099.7	Lactobacillaceae			3.2.1.40	ko:K05989					ko00000,ko01000				Bacteria	1TPY5@1239,3F3ZB@33958,4HDFB@91061,COG3408@1,COG3408@2	NA|NA|NA	G	Alpha-L-rhamnosidase N-terminal domain
CQ16Z1_01447	1423806.JCM15457_1287	3.10E-98	365.5	Lactobacillaceae	uhpT												Bacteria	1TQZ7@1239,3F54C@33958,4HERG@91061,COG0477@1,COG2814@2	NA|NA|NA	EGP	Major facilitator Superfamily
CQ16Z1_01448	1423806.JCM15457_1288	4.30E-172	611.3	Lactobacillaceae	ram2		3.2.1.40	ko:K05989					ko00000,ko01000				Bacteria	1TSSU@1239,3F4PD@33958,4HCTS@91061,COG3408@1,COG3408@2	NA|NA|NA	G	Bacterial alpha-L-rhamnosidase 6 hairpin glycosidase domain
CQ16Z1_01449	60520.HR47_11245	4.60E-71	275	Lactobacillaceae	rhaS11												Bacteria	1V23T@1239,3FBDX@33958,4IPPZ@91061,COG2207@1,COG2207@2	NA|NA|NA	K	helix_turn_helix, arabinose operon control protein
CQ16Z1_01450	1423815.BACR01000002_gene67	1.60E-149	535.4	Lactobacillaceae	rhaD	GO:0003674,GO:0003824,GO:0005575,GO:0005622,GO:0005623,GO:0005737,GO:0005829,GO:0005975,GO:0005996,GO:0008150,GO:0008152,GO:0009056,GO:0016052,GO:0016829,GO:0016830,GO:0016832,GO:0019321,GO:0019323,GO:0044238,GO:0044281,GO:0044282,GO:0044424,GO:0044444,GO:0044464,GO:0046365,GO:0071704,GO:1901575	4.1.2.17,4.1.2.19	ko:K01628,ko:K01629	ko00040,ko00051,ko01120,map00040,map00051,map01120		R01785,R02262,R02263	RC00438,RC00599,RC00603,RC00604	ko00000,ko00001,ko01000				Bacteria	1TRMG@1239,3F4WZ@33958,4H9QT@91061,COG0235@1,COG0235@2	NA|NA|NA	H	Catalyzes the reversible cleavage of L-rhamnulose-1- phosphate to dihydroxyacetone phosphate (DHAP) and L-lactaldehyde
CQ16Z1_01451	1423815.BACR01000002_gene66	3.50E-225	787.3	Lactobacillaceae	rhaA	GO:0003674,GO:0003824,GO:0005975,GO:0005996,GO:0008150,GO:0008152,GO:0008740,GO:0009056,GO:0016052,GO:0016853,GO:0016860,GO:0016861,GO:0019299,GO:0019301,GO:0019318,GO:0019320,GO:0019321,GO:0019324,GO:0044238,GO:0044281,GO:0044282,GO:0046365,GO:0071704,GO:1901575	2.7.1.5,5.3.1.14	ko:K00848,ko:K01813	ko00040,ko00051,ko01120,map00040,map00051,map01120		R01902,R02437,R03014	RC00002,RC00017,RC00434	ko00000,ko00001,ko01000				Bacteria	1TS42@1239,3F5GK@33958,4HBQP@91061,COG4806@1,COG4806@2	NA|NA|NA	G	L-rhamnose isomerase (RhaA)
CQ16Z1_01452	1423815.BACR01000002_gene64	1.70E-247	861.7	Lactobacillaceae	rhaB	GO:0000166,GO:0003674,GO:0003824,GO:0005488,GO:0005524,GO:0005975,GO:0005996,GO:0006793,GO:0006796,GO:0008144,GO:0008150,GO:0008152,GO:0008993,GO:0009056,GO:0009987,GO:0016052,GO:0016301,GO:0016310,GO:0016740,GO:0016772,GO:0016773,GO:0017076,GO:0019200,GO:0019299,GO:0019301,GO:0019318,GO:0019320,GO:0030554,GO:0032553,GO:0032555,GO:0032559,GO:0035639,GO:0036094,GO:0043167,GO:0043168,GO:0044237,GO:…	2.7.1.5,5.3.1.14	ko:K00848,ko:K01813	ko00040,ko00051,ko01120,map00040,map00051,map01120		R01902,R02437,R03014	RC00002,RC00017,RC00434	ko00000,ko00001,ko01000			iEcE24377_1341.EcE24377A_4435	Bacteria	1TP7Z@1239,3F3UM@33958,4HB5X@91061,COG1070@1,COG1070@2	NA|NA|NA	F	Involved in the catabolism of L-rhamnose (6-deoxy-L- mannose). Catalyzes the transfer of the gamma-phosphate group from ATP to the 1-hydroxyl group of L-rhamnulose to yield L-rhamnulose 1-phosphate
CQ16Z1_01453	1423815.BACR01000002_gene62	1.40E-128	466.1	Lactobacillaceae	rhaR												Bacteria	1TS6T@1239,3FBEN@33958,4HGX3@91061,COG0662@1,COG0662@2,COG2207@1,COG2207@2	NA|NA|NA	K	helix_turn_helix, arabinose operon control protein
CQ16Z1_01454	1136177.KCA1_2344	1.50E-190	672.5	Lactobacillaceae	ram2		3.2.1.40	ko:K05989					ko00000,ko01000				Bacteria	1TSSU@1239,3F4PD@33958,4HCTS@91061,COG3408@1,COG3408@2	NA|NA|NA	G	Bacterial alpha-L-rhamnosidase 6 hairpin glycosidase domain
CQ16Z1_01455	1136177.KCA1_2345	3.60E-184	651	Lactobacillaceae				ko:K08218	ko01501,map01501	M00628			ko00000,ko00001,ko00002,ko02000	2.A.1.25			Bacteria	1UKTP@1239,3FBW0@33958,4ITJV@91061,COG2223@1,COG2223@2	NA|NA|NA	P	Major Facilitator Superfamily
CQ16Z1_01457	1136177.KCA1_2347	2.80E-198	698	Bacteria													Bacteria	COG3507@1,COG3507@2	NA|NA|NA	G	Belongs to the glycosyl hydrolase 43 family
CQ16Z1_01470	1123284.KB899082_gene1463	4.70E-183	647.5	Sporolactobacillaceae	ltrA_1		2.7.7.49	ko:K00986					ko00000,ko01000				Bacteria	1TP9A@1239,26PCK@186821,4H9NW@91061,COG3344@1,COG3344@2	NA|NA|NA	L	PFAM RNA-directed DNA polymerase (Reverse transcriptase)
CQ16Z1_01525	1123284.KB899082_gene1463	4.70E-183	647.5	Sporolactobacillaceae	ltrA_1		2.7.7.49	ko:K00986					ko00000,ko01000				Bacteria	1TP9A@1239,26PCK@186821,4H9NW@91061,COG3344@1,COG3344@2	NA|NA|NA	L	PFAM RNA-directed DNA polymerase (Reverse transcriptase)
CQ16Z1_01556	936140.AEOT01000021_gene1747	1.80E-34	151.4	Lactobacillaceae	lacT			ko:K02531,ko:K02538					ko00000,ko03000				Bacteria	1VS0S@1239,3F6AX@33958,4HTFM@91061,COG3711@1,COG3711@2	NA|NA|NA	K	PRD domain
CQ16Z1_01572	1123284.KB899082_gene1463	4.70E-183	647.5	Sporolactobacillaceae	ltrA_1		2.7.7.49	ko:K00986					ko00000,ko01000				Bacteria	1TP9A@1239,26PCK@186821,4H9NW@91061,COG3344@1,COG3344@2	NA|NA|NA	L	PFAM RNA-directed DNA polymerase (Reverse transcriptase)
CQ16Z1_01617	936140.AEOT01000023_gene1805	2.60E-14	84	Lactobacillaceae	suhB		3.1.3.25	ko:K01092	ko00521,ko00562,ko01100,ko04070,map00521,map00562,map01100,map04070	M00131	R01185,R01186,R01187	RC00078	ko00000,ko00001,ko00002,ko01000				Bacteria	1TR4E@1239,3F5BB@33958,4HB92@91061,COG0483@1,COG0483@2	NA|NA|NA	G	Belongs to the inositol monophosphatase superfamily
CQ16Z1_01679	1123284.KB899082_gene1463	4.70E-183	647.5	Sporolactobacillaceae	ltrA_1		2.7.7.49	ko:K00986					ko00000,ko01000				Bacteria	1TP9A@1239,26PCK@186821,4H9NW@91061,COG3344@1,COG3344@2	NA|NA|NA	L	PFAM RNA-directed DNA polymerase (Reverse transcriptase)
CQ16Z1_01718	1449337.JQLL01000001_gene1489	5.20E-11	74.7	Firmicutes													Bacteria	1VK84@1239,COG1396@1,COG1396@2	NA|NA|NA	K	Transcriptional
CQ16Z1_01726	1123284.KB899082_gene1463	4.70E-183	647.5	Sporolactobacillaceae	ltrA_1		2.7.7.49	ko:K00986					ko00000,ko01000				Bacteria	1TP9A@1239,26PCK@186821,4H9NW@91061,COG3344@1,COG3344@2	NA|NA|NA	L	PFAM RNA-directed DNA polymerase (Reverse transcriptase)
CQ16Z1_01748	1423815.BACR01000012_gene796	1.20E-50	206.1	Lactobacillaceae													Bacteria	1U557@1239,29NKB@1,309IA@2,3F4RF@33958,4IEWP@91061	NA|NA|NA
CQ16Z1_01754	701521.PECL_586	3.10E-08	65.9	Bacilli				ko:K07727					ko00000,ko03000				Bacteria	1VKVP@1239,4HRJ4@91061,COG3655@1,COG3655@2	NA|NA|NA	K	Cro/C1-type HTH DNA-binding domain
CQ16Z1_01823	1123284.KB899082_gene1463	4.70E-183	647.5	Sporolactobacillaceae	ltrA_1		2.7.7.49	ko:K00986					ko00000,ko01000				Bacteria	1TP9A@1239,26PCK@186821,4H9NW@91061,COG3344@1,COG3344@2	NA|NA|NA	L	PFAM RNA-directed DNA polymerase (Reverse transcriptase)
CQ16Z1_01827	1123284.KB899082_gene1463	4.70E-183	647.5	Sporolactobacillaceae	ltrA_1		2.7.7.49	ko:K00986					ko00000,ko01000				Bacteria	1TP9A@1239,26PCK@186821,4H9NW@91061,COG3344@1,COG3344@2	NA|NA|NA	L	PFAM RNA-directed DNA polymerase (Reverse transcriptase)
CQ16Z1_01903	1123284.KB899082_gene1463	4.70E-183	647.5	Sporolactobacillaceae	ltrA_1		2.7.7.49	ko:K00986					ko00000,ko01000				Bacteria	1TP9A@1239,26PCK@186821,4H9NW@91061,COG3344@1,COG3344@2	NA|NA|NA	L	PFAM RNA-directed DNA polymerase (Reverse transcriptase)
CQ16Z1_01942	1123284.KB899082_gene1463	4.70E-183	647.5	Sporolactobacillaceae	ltrA_1		2.7.7.49	ko:K00986					ko00000,ko01000				Bacteria	1TP9A@1239,26PCK@186821,4H9NW@91061,COG3344@1,COG3344@2	NA|NA|NA	L	PFAM RNA-directed DNA polymerase (Reverse transcriptase)
CQ16Z1_01947	936140.AEOT01000026_gene883	2.80E-25	120.9	Lactobacillaceae													Bacteria	1U8IM@1239,29QRN@1,30BRI@2,3FB0Z@33958,4IIGM@91061	NA|NA|NA
CQ16Z1_01949	936140.AEOT01000026_gene883	1.50E-37	161.8	Lactobacillaceae													Bacteria	1U8IM@1239,29QRN@1,30BRI@2,3FB0Z@33958,4IIGM@91061	NA|NA|NA
CQ16Z1_01983	1423815.BACR01000029_gene1449	6.10E-10	69.7	Lactobacillaceae													Bacteria	1V7UW@1239,3F4YP@33958,4HHH4@91061,COG4478@1,COG4478@2	NA|NA|NA	S	Protein of unknown function (DUF1461)
CQ16Z1_02023	936140.AEOT01000008_gene247	1.10E-99	370.2	Lactobacillaceae			3.1.21.3	ko:K01154					ko00000,ko01000,ko02048				Bacteria	1TP5N@1239,3F7JB@33958,4HJFT@91061,COG0732@1,COG0732@2	NA|NA|NA	V	Type I restriction modification DNA specificity domain
CQ16Z1_02111	1123284.KB899082_gene1463	4.70E-183	647.5	Sporolactobacillaceae	ltrA_1		2.7.7.49	ko:K00986					ko00000,ko01000				Bacteria	1TP9A@1239,26PCK@186821,4H9NW@91061,COG3344@1,COG3344@2	NA|NA|NA	L	PFAM RNA-directed DNA polymerase (Reverse transcriptase)
CQ16Z1_02114	568703.LGG_01623	1.20E-32	146	Lactobacillaceae				ko:K07497					ko00000				Bacteria	1TQQY@1239,3F59Y@33958,4HBHG@91061,COG2801@1,COG2801@2	NA|NA|NA	L	PFAM Integrase catalytic region
CQ16Z1_02161	1123284.KB899082_gene1463	4.70E-183	647.5	Sporolactobacillaceae	ltrA_1		2.7.7.49	ko:K00986					ko00000,ko01000				Bacteria	1TP9A@1239,26PCK@186821,4H9NW@91061,COG3344@1,COG3344@2	NA|NA|NA	L	PFAM RNA-directed DNA polymerase (Reverse transcriptase)
CQ16Z1_02171	1123284.KB899082_gene1463	4.70E-183	647.5	Sporolactobacillaceae	ltrA_1		2.7.7.49	ko:K00986					ko00000,ko01000				Bacteria	1TP9A@1239,26PCK@186821,4H9NW@91061,COG3344@1,COG3344@2	NA|NA|NA	L	PFAM RNA-directed DNA polymerase (Reverse transcriptase)
CQ16Z1_02212	1123284.KB899082_gene1463	4.70E-183	647.5	Sporolactobacillaceae	ltrA_1		2.7.7.49	ko:K00986					ko00000,ko01000				Bacteria	1TP9A@1239,26PCK@186821,4H9NW@91061,COG3344@1,COG3344@2	NA|NA|NA	L	PFAM RNA-directed DNA polymerase (Reverse transcriptase)
CQ16Z1_02287	936140.AEOT01000004_gene166	6.50E-66	257.3	Lactobacillaceae													Bacteria	1VNWP@1239,2DBU6@1,2ZB4C@2,3F51G@33958,4HRN6@91061	NA|NA|NA
CQ16Z1_02329	1123284.KB899082_gene1463	4.70E-183	647.5	Sporolactobacillaceae	ltrA_1		2.7.7.49	ko:K00986					ko00000,ko01000				Bacteria	1TP9A@1239,26PCK@186821,4H9NW@91061,COG3344@1,COG3344@2	NA|NA|NA	L	PFAM RNA-directed DNA polymerase (Reverse transcriptase)
CQ16Z1_02350	936140.AEOT01000004_gene115	1.70E-76	292	Lactobacillaceae													Bacteria	1TQB7@1239,3F4Q7@33958,4HAQT@91061,COG0846@1,COG0846@2	NA|NA|NA	K	COG COG0846 NAD-dependent protein deacetylases, SIR2 family
CQ16Z1_02385	1123284.KB899082_gene1463	4.70E-183	647.5	Sporolactobacillaceae	ltrA_1		2.7.7.49	ko:K00986					ko00000,ko01000				Bacteria	1TP9A@1239,26PCK@186821,4H9NW@91061,COG3344@1,COG3344@2	NA|NA|NA	L	PFAM RNA-directed DNA polymerase (Reverse transcriptase)
CQ16Z1_02403	1423775.BAMN01000029_gene163	2.80E-20	106.7	Lactobacillaceae	XK27_00720			ko:K13730	ko05100,map05100				ko00000,ko00001				Bacteria	1U7RR@1239,3FA2Y@33958,4IHP2@91061,COG4886@1,COG4886@2	NA|NA|NA	S	Leucine-rich repeat (LRR) protein
CQ16Z1_02453	1123284.KB899082_gene1463	4.70E-183	647.5	Sporolactobacillaceae	ltrA_1		2.7.7.49	ko:K00986					ko00000,ko01000				Bacteria	1TP9A@1239,26PCK@186821,4H9NW@91061,COG3344@1,COG3344@2	NA|NA|NA	L	PFAM RNA-directed DNA polymerase (Reverse transcriptase)
CQ16Z1_02489	525309.HMPREF0494_0011	9.00E-13	78.6	Lactobacillaceae	yefM		2.3.1.15	ko:K08591,ko:K19158,ko:K19159	ko00561,ko00564,ko01100,ko01110,map00561,map00564,map01100,map01110	M00089	R00851,R09380	RC00004,RC00039,RC00041	ko00000,ko00001,ko00002,ko01000,ko01004,ko02048				Bacteria	1U6CD@1239,3F7KJ@33958,4IG41@91061,COG2161@1,COG2161@2	NA|NA|NA	D	Antitoxin component of a toxin-antitoxin (TA) module
CQ16Z1_02493	568703.LGG_01153	4.20E-120	438.3	Lactobacillaceae													Bacteria	1TSH6@1239,3F5HS@33958,4HEX8@91061,COG3385@1,COG3385@2	NA|NA|NA	L	PFAM transposase, IS4 family protein
CQ16Z1_02545	936140.AEOT01000002_gene2203	3.00E-50	204.1	Lactobacillaceae													Bacteria	1VFXH@1239,2DNYJ@1,32ZT4@2,3F89F@33958,4IFEH@91061	NA|NA|NA
CQ16Z1_02551	936140.AEOT01000002_gene2197	5.50E-114	417.2	Lactobacillaceae	mmuP	GO:0000096,GO:0000097,GO:0000100,GO:0003674,GO:0005215,GO:0005575,GO:0005623,GO:0005886,GO:0006082,GO:0006520,GO:0006555,GO:0006790,GO:0006807,GO:0006810,GO:0008150,GO:0008152,GO:0008652,GO:0009058,GO:0009066,GO:0009067,GO:0009086,GO:0009987,GO:0015806,GO:0016020,GO:0016053,GO:0019752,GO:0022857,GO:0043436,GO:0044237,GO:0044238,GO:0044249,GO:0044272,GO:0044281,GO:0044283,GO:0044464,GO:0046394,GO:…		ko:K02205,ko:K03293,ko:K16235,ko:K16236					ko00000,ko02000	2.A.3.1,2.A.3.1.10			Bacteria	1UHNR@1239,3F4BG@33958,4HUT7@91061,COG0833@1,COG0833@2	NA|NA|NA	E	amino acid
CQ16Z1_02565	1235801.C822_01803	1.70E-159	569.3	Bacilli			3.6.4.12	ko:K03655	ko03440,map03440				ko00000,ko00001,ko01000,ko03400				Bacteria	1TQIP@1239,4IQYX@91061,COG2865@1,COG2865@2	NA|NA|NA	K	Putative ATP-dependent DNA helicase recG C-terminal
CQ16Z1_02566	1423806.JCM15457_2088	3.20E-43	181.8	Lactobacillaceae	glcR			ko:K02444,ko:K22103					ko00000,ko03000				Bacteria	1V1VH@1239,3F3UT@33958,4HG12@91061,COG1349@1,COG1349@2	NA|NA|NA	K	DeoR C terminal sensor domain
CQ16Z1_02567	1545701.LACWKB10_0042	1.10E-10	72	Lactobacillaceae	glcR			ko:K02444,ko:K22103					ko00000,ko03000				Bacteria	1V1VH@1239,3F3UT@33958,4HG12@91061,COG1349@1,COG1349@2	NA|NA|NA	K	DeoR C terminal sensor domain
CQ16Z1_02568	525309.HMPREF0494_2040	5.20E-34	151.4	Lactobacillaceae				ko:K07483					ko00000				Bacteria	1V6PN@1239,3F5S2@33958,4HK4K@91061,COG2963@1,COG2963@2	NA|NA|NA	L	Helix-turn-helix domain
CQ16Z1_02571	936140.AEOT01000002_gene2186	1.40E-44	185.3	Lactobacillaceae													Bacteria	1TV31@1239,29GTI@1,303RB@2,3FB32@33958,4IIIJ@91061	NA|NA|NA
CQ16Z1_02573	936140.AEOT01000002_gene2184	4.40E-15	86.7	Bacteria													Bacteria	COG1396@1,COG1396@2	NA|NA|NA	K	sequence-specific DNA binding
CQ16Z1_02591	1545702.LACWKB8_1628	1.50E-70	272.3	Lactobacillaceae													Bacteria	1V6J7@1239,3F8MH@33958,4I1SJ@91061,COG0432@1,COG0432@2	NA|NA|NA	S	Uncharacterised protein family UPF0047
CQ16Z1_02592	1545702.LACWKB8_1629	1.60E-75	289.3	Lactobacillaceae	tpiA	GO:0003674,GO:0003824,GO:0004807,GO:0005575,GO:0005622,GO:0005623,GO:0005737,GO:0005829,GO:0005975,GO:0005996,GO:0006006,GO:0006066,GO:0006071,GO:0006081,GO:0006082,GO:0006090,GO:0006091,GO:0006094,GO:0006096,GO:0006139,GO:0006163,GO:0006164,GO:0006165,GO:0006725,GO:0006732,GO:0006733,GO:0006753,GO:0006754,GO:0006757,GO:0006793,GO:0006796,GO:0006807,GO:0008150,GO:0008152,GO:0009056,GO:0009058,GO:…	5.3.1.1	ko:K01803	ko00010,ko00051,ko00562,ko00710,ko01100,ko01110,ko01120,ko01130,ko01200,ko01230,map00010,map00051,map00562,map00710,map01100,map01110,map01120,map01130,map01200,map01230	M00001,M00002,M00003	R01015	RC00423	ko00000,ko00001,ko00002,ko01000,ko04147				Bacteria	1UZAR@1239,3F9SE@33958,4HBA2@91061,COG0149@1,COG0149@2	NA|NA|NA	G	Triose-phosphate isomerase
CQ16Z1_02594	910313.HMPREF9320_1226	2.10E-34	151.4	Bacilli			2.7.1.200	ko:K02774	ko00052,ko01100,ko02060,map00052,map01100,map02060	M00279	R05570	RC00017,RC03206	ko00000,ko00001,ko00002,ko01000,ko02000	4.A.5.1			Bacteria	1VCNU@1239,4HM3X@91061,COG3414@1,COG3414@2	NA|NA|NA	G	Phosphotransferase system, galactitol-specific IIB component
CQ16Z1_02596	1545702.LACWKB8_1631	6.90E-30	137.1	Lactobacillaceae			2.7.1.200,2.7.1.202	ko:K02538,ko:K02768,ko:K02769,ko:K02770,ko:K02773,ko:K03483,ko:K03491	ko00051,ko00052,ko01100,ko01120,ko02060,map00051,map00052,map01100,map01120,map02060	M00273,M00279	R03232,R05570	RC00017,RC03206	ko00000,ko00001,ko00002,ko01000,ko02000,ko03000	4.A.2.1,4.A.5.1			Bacteria	1VAHC@1239,3F7MI@33958,4HIAB@91061,COG1762@1,COG1762@2	NA|NA|NA	G	Phosphoenolpyruvate-dependent sugar phosphotransferase system, EIIA 2
CQ16Z1_02597	568703.LGG_01153	4.20E-120	438.3	Lactobacillaceae													Bacteria	1TSH6@1239,3F5HS@33958,4HEX8@91061,COG3385@1,COG3385@2	NA|NA|NA	L	PFAM transposase, IS4 family protein
CQ16Z1_02602	568703.LGG_00191	6.40E-15	86.7	Lactobacillaceae													Bacteria	1TSV7@1239,3F8GM@33958,4HD91@91061,COG1349@1,COG1349@2	NA|NA|NA	K	DeoR C terminal sensor domain
CQ16Z1_02606	1423732.BALS01000026_gene2333	2.20E-33	148.7	Lactobacillaceae				ko:K02744	ko00052,ko02060,map00052,map02060	M00277,M00287	R08366,R08367	RC00017,RC03206	ko00000,ko00001,ko00002,ko01000,ko02000	4.A.6.1.4,4.A.6.1.5			Bacteria	1VC2D@1239,3FBI6@33958,4HXQW@91061,COG2893@1,COG2893@2	NA|NA|NA	G	PTS system fructose IIA component
CQ16Z1_02614	1123284.KB899082_gene1463	4.70E-183	647.5	Sporolactobacillaceae	ltrA_1		2.7.7.49	ko:K00986					ko00000,ko01000				Bacteria	1TP9A@1239,26PCK@186821,4H9NW@91061,COG3344@1,COG3344@2	NA|NA|NA	L	PFAM RNA-directed DNA polymerase (Reverse transcriptase)
CQ16Z1_02631	568703.LGG_01153	4.20E-120	438.3	Lactobacillaceae													Bacteria	1TSH6@1239,3F5HS@33958,4HEX8@91061,COG3385@1,COG3385@2	NA|NA|NA	L	PFAM transposase, IS4 family protein
CQ16Z1_02644	568703.LGG_01153	4.20E-120	438.3	Lactobacillaceae													Bacteria	1TSH6@1239,3F5HS@33958,4HEX8@91061,COG3385@1,COG3385@2	NA|NA|NA	L	PFAM transposase, IS4 family protein
CQ16Z1_02645	1045854.WKK_06932	7.70E-28	130.2	Leuconostocaceae	gor		1.8.1.7	ko:K00383	ko00480,ko04918,map00480,map04918		R00094,R00115	RC00011	ko00000,ko00001,ko01000				Bacteria	1VTHV@1239,4AYHA@81850,4HV84@91061,COG1249@1,COG1249@2	NA|NA|NA	C	Pyridine nucleotide-disulphide oxidoreductase
CQ16Z1_02664	568703.LGG_01153	4.20E-120	438.3	Lactobacillaceae													Bacteria	1TSH6@1239,3F5HS@33958,4HEX8@91061,COG3385@1,COG3385@2	NA|NA|NA	L	PFAM transposase, IS4 family protein
CQ16Z1_02688	568703.LGG_01153	4.20E-120	438.3	Lactobacillaceae													Bacteria	1TSH6@1239,3F5HS@33958,4HEX8@91061,COG3385@1,COG3385@2	NA|NA|NA	L	PFAM transposase, IS4 family protein
CQ16Z1_02737	714313.LSA_2p00410	2.40E-85	321.6	Lactobacillaceae													Bacteria	1U55F@1239,2ABU7@1,311AU@2,3F4SB@33958,4IEWV@91061	NA|NA|NA	S	Protein of unknown function, DUF536
CQ16Z1_02738	891391.LAC30SC_05190	0	1607.8	Lactobacillaceae													Bacteria	1U2DR@1239,3F4F5@33958,4HBX2@91061,COG1061@1,COG1061@2	NA|NA|NA	L	Type III restriction enzyme, res subunit
CQ16Z1_02739	891391.LAC30SC_05200	1.50E-60	239.6	Lactobacillaceae			2.1.1.72	ko:K03427					ko00000,ko01000,ko02048				Bacteria	1V86D@1239,3F7IT@33958,4HJKH@91061,COG0286@1,COG0286@2	NA|NA|NA	V	site-specific DNA-methyltransferase (adenine-specific) activity
CQ16Z1_02748	1122149.BACN01000102_gene1988	2.60E-61	241.1	Lactobacillaceae													Bacteria	1TX67@1239,2A0U1@1,30NYT@2,3F6CW@33958,4I62R@91061	NA|NA|NA
CQ16Z1_02749	1423747.BAMJ01000046_gene2090	1.60E-28	131.3	Lactobacillaceae													Bacteria	1U6EN@1239,2DKQ8@1,30AAT@2,3F7R3@33958,4IG6F@91061	NA|NA|NA
CQ16Z1_02753	1423775.BAMN01000014_gene785	3.00E-21	107.5	Bacilli			3.4.21.88	ko:K01356		M00729			ko00000,ko00002,ko01000,ko01002,ko03400				Bacteria	1VJV9@1239,4HJXB@91061,COG1974@1,COG1974@2	NA|NA|NA	K	Helix-turn-helix
CQ16Z1_02755	1499683.CCFF01000017_gene3026	2.00E-30	138.3	Clostridiaceae													Bacteria	1U6I2@1239,24WZP@186801,2C5A9@1,31UR5@2,36TRN@31979	NA|NA|NA
CQ16Z1_02756	1125779.HMPREF1219_01478	5.80E-15	87.8	Corynebacteriaceae													Bacteria	22NF7@1653,2IJCG@201174,COG3064@1,COG3064@2	NA|NA|NA	M	Host cell surface-exposed lipoprotein
CQ16Z1_02760	1122149.BACN01000102_gene1988	2.60E-61	241.1	Lactobacillaceae													Bacteria	1TX67@1239,2A0U1@1,30NYT@2,3F6CW@33958,4I62R@91061	NA|NA|NA
CQ16Z1_02761	1423815.BACR01000049_gene2330	1.50E-21	107.8	Lactobacillaceae													Bacteria	1U6EN@1239,2DKQ8@1,30AAT@2,3F7R3@33958,4IG6F@91061	NA|NA|NA
CQ16Z1_02763	907931.AEIZ01000030_gene1528	9.10E-121	439.5	Bacilli													Bacteria	1VDSV@1239,2D82H@1,32TQ8@2,4HSJE@91061	NA|NA|NA	S	Plasmid replication protein
CQ16Z1_02764	1154757.Q5C_00950	1.20E-38	166.8	Leuconostocaceae													Bacteria	1UHIX@1239,4AXF4@81850,4HFT8@91061,COG0500@1,COG2226@2	NA|NA|NA	Q	ubiE/COQ5 methyltransferase family
CQ16Z1_02765	1071400.347	2.30E-108	399.1	Lactobacillaceae	pre												Bacteria	1UXWU@1239,3FB1Z@33958,4IJ8Z@91061,COG1196@1,COG1196@2	NA|NA|NA	D	Plasmid recombination enzyme
CQ16Z1_02766	220668.4572	1.50E-124	452.2	Lactobacillaceae													Bacteria	1TTC4@1239,3F5Z1@33958,4HEHZ@91061,COG5655@1,COG5655@2	NA|NA|NA	L	Replication protein
CQ16Z1_02768	1071400.347	1.20E-138	499.6	Lactobacillaceae	pre												Bacteria	1UXWU@1239,3FB1Z@33958,4IJ8Z@91061,COG1196@1,COG1196@2	NA|NA|NA	D	Plasmid recombination enzyme
CQ16Z1_02769	1291743.LOSG293_610030	1.30E-88	332.8	Lactobacillaceae													Bacteria	1TTC4@1239,3F5Z1@33958,4HEHZ@91061,COG5655@1,COG5655@2	NA|NA|NA	L	Replication protein
# 174 queries scanned
# Total time (seconds): 33.3708870411
# Rate: 5.21 q/s
