# Supplementary material for: Whole genome sequence analysis of two subspecies of Companilactobacillus Futsaii and experimental verification of drug resistance and effect on the exploratory behavior of mice based on unique gene
Source: PLoS One. 2022 Sep 9;17(9):e0274244. doi: 10.1371/journal.pone.0274244 (PMC9462788; doi:10.1371/journal.pone.0274244)
Supplement: S2 File — (ANNOTATIONS) [file pone.0274244.s010.annotations]

# emapper version: emapper-2.0.1 emapper DB: 2.0
# command: ./emapper.py --data_dir /pub/biodatabase/eggnog_5.0/database/ --database bact -m diamond --cpu 20 --output_dir . --output eggnog_result_Y97 -i Y97.faa
# time: Mon May 24 17:11:57 2021
#query_name	seed_eggNOG_ortholog	seed_ortholog_evalue	seed_ortholog_score	best_tax_level	Preferred_name	GOs	EC	KEGG_ko	KEGG_Pathway	KEGG_Module	KEGG_Reaction	KEGG_rclass	BRITE	KEGG_TC	CAZy	BiGG_Reaction	taxonomic scope	eggNOG OGs	best eggNOG OG	COG Functional cat.	eggNOG free text desc.
Y97_00012	936140.AEOT01000001_gene2368	5.50E-128	463.8	Lactobacillaceae	yybT												Bacteria	1TPGP@1239,3F3TY@33958,4HBVH@91061,COG3887@1,COG3887@2	NA|NA|NA	T	signaling protein consisting of a modified GGDEF domain and a DHH domain
Y97_00081	936140.AEOT01000010_gene592	1.20E-42	178.7	Lactobacillaceae	cysA			ko:K02003		M00258			ko00000,ko00002,ko02000	3.A.1			Bacteria	1TNZG@1239,3F3MG@33958,4H9UT@91061,COG1136@1,COG1136@2	NA|NA|NA	V	ABC transporter, ATP-binding protein
Y97_00089	936140.AEOT01000010_gene584	3.00E-51	207.6	Lactobacillaceae				ko:K02003		M00258			ko00000,ko00002,ko02000	3.A.1			Bacteria	1TPBJ@1239,3F4CA@33958,4HFUH@91061,COG1136@1,COG1136@2	NA|NA|NA	V	ABC transporter
Y97_00109	936140.AEOT01000010_gene568	3.60E-08	62.8	Lactobacillaceae	fld			ko:K03839					ko00000				Bacteria	1TVNM@1239,3F6PW@33958,4I3QM@91061,COG0716@1,COG0716@2	NA|NA|NA	C	Flavodoxin
Y97_00184	936140.AEOT01000010_gene478	4.10E-56	223.8	Lactobacillaceae													Bacteria	1U8M5@1239,2AYDQ@1,31QGM@2,3FB3M@33958,4IIJ5@91061	NA|NA|NA
Y97_00185	936140.AEOT01000010_gene477	1.10E-78	299.3	Lactobacillaceae	yybC												Bacteria	1V8UN@1239,2BWFV@1,32QWV@2,3FBMI@33958,4IR64@91061	NA|NA|NA	S	Protein of unknown function (DUF2798)
Y97_00209	936140.AEOT01000009_gene211	3.50E-70	270.8	Lactobacillaceae	nudG	GO:0003674,GO:0003824,GO:0006139,GO:0006259,GO:0006281,GO:0006725,GO:0006807,GO:0006950,GO:0006974,GO:0008150,GO:0008152,GO:0009987,GO:0016787,GO:0033554,GO:0034641,GO:0043170,GO:0044237,GO:0044238,GO:0044260,GO:0046483,GO:0050896,GO:0051716,GO:0071704,GO:0090304,GO:1901360	3.6.1.55,3.6.1.65	ko:K03574,ko:K08320					ko00000,ko01000,ko03400			iE2348C_1286.E2348C_1887,iECP_1309.ECP_1705,iLF82_1304.LF82_1533,iNRG857_1313.NRG857_08815,iPC815.YPO2167,iSSON_1240.SSON_1397	Bacteria	1V6ET@1239,3F6VA@33958,4HIP6@91061,COG0494@1,COG0494@2	NA|NA|NA	L	NUDIX domain
Y97_00210	936140.AEOT01000009_gene209	4.40E-161	573.9	Lactobacillaceae													Bacteria	1V3KG@1239,3F7PA@33958,4IQCS@91061,COG3440@1,COG3440@2	NA|NA|NA	V	HNH endonuclease
Y97_00345	500635.MITSMUL_03299	8.00E-52	209.9	Negativicutes	tlpA2			ko:K07491					ko00000				Bacteria	1TSQ0@1239,4H5NK@909932,COG1943@1,COG1943@2	NA|NA|NA	L	COGs COG1943 Transposase and inactivated derivatives
Y97_00384	1074451.CRL705_1887	7.10E-37	159.8	Lactobacillaceae													Bacteria	1TRSF@1239,3F4DZ@33958,4HCMP@91061,COG2826@1,COG2826@2	NA|NA|NA	L	Transposase and inactivated derivatives, IS30 family DNA replication, recombination, and repair
Y97_00400	936140.AEOT01000027_gene1214	4.40E-18	96.3	Lactobacillaceae	catB		2.3.1.28	ko:K19271					br01600,ko00000,ko01000,ko01504				Bacteria	1UY81@1239,3F60A@33958,4HF75@91061,COG4845@1,COG4845@2	NA|NA|NA	V	Chloramphenicol acetyltransferase
Y97_00461	1423775.BAMN01000034_gene167	2.80E-74	285.4	Lactobacillaceae													Bacteria	1TPE1@1239,3F3NJ@33958,4HA65@91061,COG0582@1,COG0582@2	NA|NA|NA	L	Belongs to the 'phage' integrase family
Y97_00463	1423775.BAMN01000034_gene167	1.20E-20	105.9	Lactobacillaceae													Bacteria	1TPE1@1239,3F3NJ@33958,4HA65@91061,COG0582@1,COG0582@2	NA|NA|NA	L	Belongs to the 'phage' integrase family
Y97_00464	349123.Lreu23DRAFT_3908	3.80E-19	101.3	Lactobacillaceae													Bacteria	1W5N7@1239,2ES9W@1,33JUM@2,3F918@33958,4I1SD@91061	NA|NA|NA
Y97_00466	1423775.BAMN01000014_gene783	7.20E-14	82.8	Lactobacillaceae													Bacteria	1U705@1239,29PSV@1,30AR2@2,3F8SY@33958,4IGUF@91061	NA|NA|NA
Y97_00469	1423775.BAMN01000034_gene170	3.70E-59	234.2	Lactobacillaceae													Bacteria	1V88E@1239,3FBPZ@33958,4HJ7D@91061,COG2856@1,COG2856@2	NA|NA|NA	E	IrrE N-terminal-like domain
Y97_00470	1423775.BAMN01000034_gene172	2.50E-39	168.3	Lactobacillaceae	yvaO			ko:K22299					ko00000,ko03000				Bacteria	1VK84@1239,3F7UQ@33958,4HRBT@91061,COG1396@1,COG1396@2	NA|NA|NA	K	Helix-turn-helix XRE-family like proteins
Y97_00477	543734.LCABL_13050	2.20E-77	295.8	Lactobacillaceae	recT	GO:0000724,GO:0000725,GO:0000731,GO:0003674,GO:0003676,GO:0003677,GO:0003697,GO:0005488,GO:0005575,GO:0006139,GO:0006259,GO:0006281,GO:0006302,GO:0006310,GO:0006725,GO:0006807,GO:0006950,GO:0006974,GO:0006996,GO:0008150,GO:0008152,GO:0009058,GO:0009059,GO:0009987,GO:0016043,GO:0018130,GO:0019438,GO:0032392,GO:0032508,GO:0032991,GO:0032993,GO:0033554,GO:0034641,GO:0034645,GO:0034654,GO:0043150,GO:…		ko:K07455					ko00000,ko03400				Bacteria	1UNDF@1239,3F6D8@33958,4HB2T@91061,COG3723@1,COG3723@2	NA|NA|NA	L	RecT family
Y97_00479	262724.TT_C1296	3.60E-12	78.2	Deinococcus-Thermus	MA20_20605												Bacteria	1WICD@1297,COG1403@1,COG1403@2	NA|NA|NA	L	PFAM HNH endonuclease
Y97_00480	755164.D6PSU3_9CAUD	7.50E-70	270.8	Myoviridae													Viruses	4QBWV@10239,4QHWX@10662,4QUIU@28883,4QV6K@35237	NA|NA|NA	S	Domain of unknown function (DUF4373)
Y97_00481	1423754.BALY01000011_gene302	3.30E-21	109	Lactobacillaceae	dnaC			ko:K02315					ko00000,ko03032				Bacteria	1V36Z@1239,3FC4A@33958,4HG44@91061,COG1484@1,COG1484@2	NA|NA|NA	L	IstB-like ATP binding protein
Y97_00491	1423775.BAMN01000034_gene197	9.20E-36	155.6	Lactobacillaceae													Bacteria	1U8AN@1239,29QM8@1,30BKV@2,3FAS0@33958,4II8M@91061	NA|NA|NA
Y97_00494	936140.AEOT01000013_gene382	1.40E-80	305.4	Lactobacillaceae	arpU												Bacteria	1W30Q@1239,2DPRG@1,3333C@2,3F7WR@33958,4I13H@91061	NA|NA|NA	S	Phage transcriptional regulator, ArpU family
Y97_00499	411465.PEPMIC_00028	3.70E-20	104.4	Clostridia				ko:K07451					ko00000,ko01000,ko02048				Bacteria	1VF1M@1239,24N46@186801,COG1403@1,COG1403@2	NA|NA|NA	V	HNH nucleases
Y97_00500	272562.CA_C1896	1.90E-27	129	Clostridiaceae													Bacteria	1VCG3@1239,24P6J@186801,36VXQ@31979,COG3747@1,COG3747@2	NA|NA|NA	L	Phage terminase, small subunit
Y97_00501	1423758.BN55_09480	5.10E-235	820.5	Lactobacillaceae													Bacteria	1TPU1@1239,3F5V4@33958,4HAXI@91061,COG4626@1,COG4626@2	NA|NA|NA	S	Phage Terminase
Y97_00502	1348908.KI518589_gene2539	6.10E-113	414.5	Bacillus													Bacteria	1TP8B@1239,1ZC0B@1386,4HCI7@91061,COG4695@1,COG4695@2	NA|NA|NA	S	Phage portal protein
Y97_00504	768486.EHR_00635	7.20E-97	360.9	Bacilli													Bacteria	1UYKH@1239,4HCNG@91061,COG4653@1,COG4653@2	NA|NA|NA	S	Phage capsid family
Y97_00505	411465.PEPMIC_00008	2.70E-09	68.2	Clostridia													Bacteria	1VP0M@1239,24PFM@186801,2EI91@1,33C0D@2	NA|NA|NA	L	Phage gp6-like head-tail connector protein
Y97_00507	1196324.A374_08744	7.20E-10	70.5	Bacilli													Bacteria	1VMK9@1239,2DT0M@1,33I6C@2,4HSPB@91061	NA|NA|NA
Y97_00509	1196324.A374_08734	1.00E-26	127.1	Bacilli													Bacteria	1VI5B@1239,2E88F@1,335ZR@2,4HSNQ@91061	NA|NA|NA	S	Phage tail tube protein
Y97_00511	1423815.BACR01000010_gene552	2.60E-147	530.4	Lactobacillaceae													Bacteria	1UZN8@1239,3F3T2@33958,4HGQG@91061,COG5283@1,COG5283@2	NA|NA|NA	M	Phage tail tape measure protein TP901
Y97_00516	1231336.L248_2188	3.50E-26	125.6	Lactobacillaceae													Bacteria	1U62S@1239,29P3E@1,30A1K@2,3F6W8@33958,4IFRX@91061	NA|NA|NA
Y97_00521	1423815.BACR01000005_gene125	9.90E-42	176.8	Lactobacillaceae				ko:K07483					ko00000				Bacteria	1V35U@1239,3F3ZK@33958,4HHRN@91061,COG2963@1,COG2963@2	NA|NA|NA	L	Helix-turn-helix domain
Y97_00657	936140.AEOT01000027_gene1024	2.30E-73	281.6	Lactobacillaceae													Bacteria	1VA4J@1239,3F8WG@33958,4IT3H@91061,COG4925@1,COG4925@2	NA|NA|NA	C	FMN binding
Y97_00658	936140.AEOT01000027_gene1023	3.10E-178	630.9	Lactobacillaceae				ko:K06889					ko00000				Bacteria	1TPW7@1239,3F5IC@33958,4HEFQ@91061,COG1073@1,COG1073@2	NA|NA|NA	S	Hydrolases of the alpha beta superfamily
Y97_00660	1158607.UAU_01909	4.20E-66	258.1	Enterococcaceae			1.1.1.193,3.5.4.26	ko:K11752	ko00740,ko01100,ko01110,ko02024,map00740,map01100,map01110,map02024	M00125	R03458,R03459	RC00204,RC00933	ko00000,ko00001,ko00002,ko01000				Bacteria	1TTBY@1239,4B110@81852,4HJZB@91061,COG1985@1,COG1985@2	NA|NA|NA	H	RibD C-terminal domain
Y97_00697	1423734.JCM14202_4061	1.50E-46	192.6	Lactobacillaceae				ko:K07497					ko00000				Bacteria	1TQQY@1239,3F59Y@33958,4HBHG@91061,COG2801@1,COG2801@2	NA|NA|NA	L	PFAM Integrase catalytic region
Y97_00716	1423775.BAMN01000001_gene2698	4.20E-25	122.5	Bacteria													Bacteria	COG4886@1,COG4886@2	NA|NA|NA	S	regulation of response to stimulus
Y97_00765	936140.AEOT01000027_gene926	1.30E-116	425.6	Lactobacillaceae	npp												Bacteria	1TRZ7@1239,3F4V5@33958,4HAY5@91061,COG1524@1,COG1524@2	NA|NA|NA	S	type I phosphodiesterase nucleotide pyrophosphatase
Y97_00773	1008453.HMPREF9957_0490	2.20E-10	72.4	Streptococcus mitis													Bacteria	1U4PU@1239,2DKEM@1,2TQ4G@28037,309AD@2,4IEFH@91061	NA|NA|NA
Y97_00776	1423734.JCM14202_1117	1.30E-35	155.6	Lactobacillaceae	hxlR												Bacteria	1VA9M@1239,3F7S1@33958,4HH0A@91061,COG1733@1,COG1733@2	NA|NA|NA	K	Transcriptional regulator, HxlR family
Y97_00893	1423815.BACR01000010_gene566	8.50E-71	273.9	Lactobacillaceae				ko:K06877,ko:K07451					ko00000,ko01000,ko02048				Bacteria	1VQIP@1239,3F6KP@33958,4HM74@91061,COG1403@1,COG1403@2	NA|NA|NA	L	HNH nucleases
Y97_00900	1423815.BACR01000010_gene560	3.50E-31	141	Lactobacillaceae													Bacteria	1U6JX@1239,2EEUA@1,30AEZ@2,3F824@33958,4IGCG@91061	NA|NA|NA	S	Phage gp6-like head-tail connector protein
Y97_00901	1423815.BACR01000010_gene559	1.10E-29	136	Lactobacillaceae													Bacteria	1U6TU@1239,2DKS7@1,30AKM@2,3F8H9@33958,4IGMN@91061	NA|NA|NA	S	Phage head-tail joining protein
Y97_00902	1423815.BACR01000010_gene558	1.00E-47	196.1	Lactobacillaceae													Bacteria	1VMK9@1239,2DT0M@1,33I6C@2,3F83E@33958,4HSPB@91061	NA|NA|NA	S	Bacteriophage HK97-gp10, putative tail-component
Y97_00903	1423815.BACR01000010_gene557	1.80E-37	162.2	Lactobacillaceae													Bacteria	1U6G0@1239,29PDS@1,30ABY@2,3F7U0@33958,4IG81@91061	NA|NA|NA
Y97_00904	1423815.BACR01000010_gene556	4.40E-74	284.3	Lactobacillaceae													Bacteria	1U5VN@1239,2A2FP@1,30QST@2,3F6KE@33958,4IFJE@91061	NA|NA|NA
Y97_00905	1423815.BACR01000010_gene554	7.30E-29	133.3	Lactobacillaceae													Bacteria	1U768@1239,29PXI@1,30AVX@2,3F912@33958,4IH0Z@91061	NA|NA|NA
Y97_00906	1423815.BACR01000010_gene552	1.80E-132	479.2	Lactobacillaceae													Bacteria	1UZN8@1239,3F3T2@33958,4HGQG@91061,COG5283@1,COG5283@2	NA|NA|NA	M	Phage tail tape measure protein TP901
Y97_00907	1423815.BACR01000010_gene552	5.30E-120	439.5	Lactobacillaceae													Bacteria	1UZN8@1239,3F3T2@33958,4HGQG@91061,COG5283@1,COG5283@2	NA|NA|NA	M	Phage tail tape measure protein TP901
Y97_00908	1423815.BACR01000010_gene551	5.00E-109	400.6	Lactobacillaceae													Bacteria	1UX54@1239,3FA7S@33958,4IGKG@91061,COG4722@1,COG4722@2	NA|NA|NA	S	phage tail
Y97_00909	1423815.BACR01000010_gene550	2.00E-265	921.4	Bacteria													Bacteria	COG4926@1,COG4926@2	NA|NA|NA
Y97_00911	1423815.BACR01000010_gene548	1.80E-41	174.9	Lactobacillaceae													Bacteria	1U82I@1239,29QGP@1,30BG3@2,3FAG8@33958,4IHZX@91061	NA|NA|NA
Y97_00912	936140.AEOT01000014_gene1369	9.10E-142	510.8	Lactobacillaceae													Bacteria	1U8BJ@1239,2BSPE@1,32MS4@2,3F6NN@33958,4ICSY@91061	NA|NA|NA
Y97_00913	936140.AEOT01000014_gene1370	5.10E-34	150.6	Lactobacillaceae													Bacteria	1U8GE@1239,29QQG@1,30BQ9@2,3FAYD@33958,4IIE7@91061	NA|NA|NA
Y97_00914	936140.AEOT01000014_gene1371	3.40E-68	264.2	Lactobacillaceae													Bacteria	1VJPW@1239,2EES0@1,338JP@2,3F70J@33958,4HPSW@91061	NA|NA|NA	S	Bacteriophage holin family
Y97_01098	1423775.BAMN01000006_gene1055	4.50E-216	756.9	Lactobacillaceae													Bacteria	1TPE1@1239,3F3NJ@33958,4HA65@91061,COG0582@1,COG0582@2	NA|NA|NA	L	Belongs to the 'phage' integrase family
Y97_01099	1423775.BAMN01000006_gene1061	1.40E-60	238.8	Lactobacillaceae													Bacteria	1V88E@1239,3FBPZ@33958,4HJ7D@91061,COG2856@1,COG2856@2	NA|NA|NA	E	IrrE N-terminal-like domain
Y97_01100	1423775.BAMN01000006_gene1062	3.90E-66	257.3	Lactobacillaceae	yvaO			ko:K22299					ko00000,ko03000				Bacteria	1VK84@1239,3F7WT@33958,4HRBT@91061,COG1396@1,COG1396@2	NA|NA|NA	K	Helix-turn-helix domain
Y97_01101	1423775.BAMN01000006_gene1063	2.60E-24	117.5	Lactobacillaceae													Bacteria	1UUXB@1239,3F92G@33958,4IH26@91061,COG1476@1,COG1476@2	NA|NA|NA	K	Helix-turn-helix
Y97_01106	543734.LCABL_13050	1.00E-77	297	Lactobacillaceae	recT	GO:0000724,GO:0000725,GO:0000731,GO:0003674,GO:0003676,GO:0003677,GO:0003697,GO:0005488,GO:0005575,GO:0006139,GO:0006259,GO:0006281,GO:0006302,GO:0006310,GO:0006725,GO:0006807,GO:0006950,GO:0006974,GO:0006996,GO:0008150,GO:0008152,GO:0009058,GO:0009059,GO:0009987,GO:0016043,GO:0018130,GO:0019438,GO:0032392,GO:0032508,GO:0032991,GO:0032993,GO:0033554,GO:0034641,GO:0034645,GO:0034654,GO:0043150,GO:…		ko:K07455					ko00000,ko03400				Bacteria	1UNDF@1239,3F6D8@33958,4HB2T@91061,COG3723@1,COG3723@2	NA|NA|NA	L	RecT family
Y97_01116	936140.AEOT01000013_gene377	9.70E-28	128.6	Lactobacillaceae													Bacteria	1U877@1239,2BRBZ@1,32KAK@2,3FAMU@33958,4II4X@91061	NA|NA|NA
Y97_01118	1423775.BAMN01000006_gene1080	7.80E-10	68.6	Lactobacillaceae													Bacteria	1U85E@1239,2BQUQ@1,32JRG@2,3FAJM@33958,4II2X@91061	NA|NA|NA
Y97_01122	1499683.CCFF01000014_gene3910	7.60E-26	122.9	Clostridia													Bacteria	1UPTC@1239,24RYX@186801,2EI5A@1,32Z4A@2	NA|NA|NA
Y97_01125	525318.HMPREF0497_1619	4.10E-168	597.8	Lactobacillaceae				ko:K06909					ko00000				Bacteria	1TRQP@1239,3F562@33958,4HCUQ@91061,COG1783@1,COG1783@2	NA|NA|NA	S	Terminase RNAseH like domain
Y97_01126	52979.O03928_9CAUD	7.50E-150	537.3	Siphoviridae		GO:0005575,GO:0019012,GO:0019028,GO:0032991,GO:0044423,GO:0046729,GO:0046798											Viruses	4QAR7@10239,4QKQ3@10699,4QPKJ@28883,4QUW5@35237	NA|NA|NA	S	Phage portal protein, SPP1 Gp6-like
Y97_01127	1104325.M7W_1353	1.90E-89	336.7	Enterococcaceae													Bacteria	1UZ30@1239,4B5Z0@81852,4HBNN@91061,COG2369@1,COG2369@2	NA|NA|NA	S	Phage minor capsid protein 2
Y97_01129	862514.HMPREF0623_0286	5.50E-29	134.4	Lactobacillaceae													Bacteria	1VFIK@1239,2DPCU@1,331IS@2,3F6BA@33958,4HPAM@91061	NA|NA|NA	S	Phage minor structural protein GP20
Y97_01130	1399941.U3PDP8_9CAUD	2.30E-106	392.1	Siphoviridae													Viruses	4QAYC@10239,4QMXC@10699,4QPF8@28883,4QZCY@35237	NA|NA|NA	S	T=7 icosahedral viral capsid
Y97_01131	1158614.I592_01122	4.90E-11	74.3	Enterococcaceae													Bacteria	1TZDP@1239,2E8VS@1,30695@2,4B2WA@81852,4I8MX@91061	NA|NA|NA
Y97_01132	1140001.I571_02112	2.20E-31	141.7	Enterococcaceae													Bacteria	1VZDA@1239,2DYV4@1,34B8E@2,4B2MN@81852,4HYWF@91061	NA|NA|NA	S	Minor capsid protein
Y97_01133	52979.O03933_9CAUD	4.90E-15	87.4	Siphoviridae													Viruses	4QDX4@10239,4QKZQ@10699,4QRFM@28883,4QYUR@35237	NA|NA|NA	S	Minor capsid protein
Y97_01134	52979.O03934_9CAUD	5.80E-30	137.1	Siphoviridae													Viruses	4QAXW@10239,4QKPB@10699,4QPCQ@28883,4QX1N@35237	NA|NA|NA	S	Minor capsid protein from bacteriophage
Y97_01135	52979.O03972_9CAUD	5.70E-39	167.5	Siphoviridae													Viruses	4QBHC@10239,4QKQX@10699,4QSDW@28883,4QXNI@35237	NA|NA|NA
Y97_01137	1158601.I585_00687	1.00E-28	133.7	Enterococcaceae													Bacteria	1VCXU@1239,2E0P6@1,32W81@2,4B1IQ@81852,4HM42@91061	NA|NA|NA	S	Bacteriophage Gp15 protein
Y97_01139	762051.LKI_09730	2.60E-64	252.3	Bacilli													Bacteria	1VGQF@1239,2E9AZ@1,333IU@2,4HQBT@91061	NA|NA|NA	S	Phage tail protein
Y97_01140	913848.AELK01000127_gene1743	1.50E-49	203.8	Lactobacillaceae													Bacteria	1VA6F@1239,3FA6R@33958,4HM18@91061,COG4926@1,COG4926@2	NA|NA|NA	S	Prophage endopeptidase tail
Y97_01145	1423775.BAMN01000007_gene1243	5.60E-17	93.6	Lactobacillaceae													Bacteria	1U6PQ@1239,29PJN@1,30AHT@2,3F89G@33958,4IGGP@91061	NA|NA|NA
Y97_01197	1074451.CRL705_1970	4.80E-28	130.6	Lactobacillaceae	tra												Bacteria	1TRSF@1239,3F3YG@33958,4HADR@91061,COG2826@1,COG2826@2	NA|NA|NA	L	Transposase and inactivated derivatives, IS30 family
Y97_01206	1423815.BACR01000005_gene125	8.40E-40	170.2	Lactobacillaceae				ko:K07483					ko00000				Bacteria	1V35U@1239,3F3ZK@33958,4HHRN@91061,COG2963@1,COG2963@2	NA|NA|NA	L	Helix-turn-helix domain
Y97_01217	936140.AEOT01000017_gene2059	1.90E-36	158.3	Bacilli													Bacteria	1W5PQ@1239,2CDGI@1,2ZG66@2,4I196@91061	NA|NA|NA
Y97_01222	936140.AEOT01000017_gene2069	3.20E-88	331.3	Lactobacillaceae													Bacteria	1VNWP@1239,2DBU6@1,2ZB4C@2,3F51G@33958,4HRN6@91061	NA|NA|NA
Y97_01227	1423815.BACR01000027_gene1353	1.40E-29	136.3	Lactobacillaceae	tcdC												Bacteria	1V6RK@1239,2B0Y6@1,31TB7@2,3F920@33958,4HK0B@91061	NA|NA|NA
Y97_01240	1136177.KCA1_1473	6.10E-12	76.6	Lactobacillaceae				ko:K07484					ko00000				Bacteria	1TQST@1239,3F47D@33958,4HPQC@91061,COG4974@1,COG4974@2	NA|NA|NA	L	Transposase IS66 family
Y97_01325	60520.HR47_03960	1.40E-14	85.1	Lactobacillaceae													Bacteria	1U573@1239,3F503@33958,4IEYN@91061,COG0702@1,COG0702@2	NA|NA|NA	GM	NAD(P)H-binding
Y97_01327	86416.Clopa_2737	2.80E-15	87.4	Clostridiaceae	ydzE												Bacteria	1TRKE@1239,249RU@186801,36GVW@31979,COG0697@1,COG0697@2	NA|NA|NA	EG	Transporter Family
Y97_01415	936140.AEOT01000020_gene1679	1.70E-19	101.3	Lactobacillaceae			2.7.7.12	ko:K00965	ko00052,ko00520,ko01100,ko04917,map00052,map00520,map01100,map04917	M00362,M00554,M00632	R00955	RC00002	ko00000,ko00001,ko00002,ko01000				Bacteria	1TSNU@1239,3F3JH@33958,4H9TY@91061,COG1085@1,COG1085@2	NA|NA|NA	C	Domain of unknown function (DUF4931)
Y97_01513	936140.AEOT01000022_gene1785	1.60E-76	292	Lactobacillaceae	tyrS	GO:0003674,GO:0003824,GO:0004812,GO:0004831,GO:0005575,GO:0005622,GO:0005623,GO:0005737,GO:0005829,GO:0006082,GO:0006139,GO:0006399,GO:0006412,GO:0006418,GO:0006437,GO:0006518,GO:0006520,GO:0006725,GO:0006807,GO:0008150,GO:0008152,GO:0009058,GO:0009059,GO:0009987,GO:0010467,GO:0016070,GO:0016874,GO:0016875,GO:0019538,GO:0019752,GO:0034641,GO:0034645,GO:0034660,GO:0043038,GO:0043039,GO:0043043,GO:…	6.1.1.1	ko:K01866	ko00970,map00970	M00359,M00360	R02918	RC00055,RC00523	ko00000,ko00001,ko00002,ko01000,ko01007,ko03016,ko03029			iAF1260.b1637,iBWG_1329.BWG_1452,iECDH10B_1368.ECDH10B_1771,iECDH1ME8569_1439.ECDH1ME8569_1581,iECH74115_1262.ECH74115_2349,iECIAI39_1322.ECIAI39_1418,iECNA114_1301.ECNA114_1685,iECO103_1326.ECO103_1778,iECO111_1330.ECO111_2107,iECO26_1355.ECO26_2366,iECSE_1348.ECSE_1760,iECSF_1327.ECSF_1500,iECSP_1301.ECSP_2202,iECUMN_1333.ECUMN_1928,iECW_1372.ECW_m1805,iECs_1301.ECs2346,iEKO11_1354.EKO11_2137,i…	Bacteria	1TPGN@1239,3F48J@33958,4H9YV@91061,COG0162@1,COG0162@2	NA|NA|NA	J	Catalyzes the attachment of tyrosine to tRNA(Tyr) in a two-step reaction tyrosine is first activated by ATP to form Tyr- AMP and then transferred to the acceptor end of tRNA(Tyr)
Y97_01616	941770.GL622181_gene424	3.90E-07	60.5	Bacilli													Bacteria	1VKKH@1239,4HR3D@91061,COG1396@1,COG1396@2	NA|NA|NA	K	Transcriptional regulator, Cro CI family
Y97_01617	1423775.BAMN01000011_gene631	3.90E-51	207.2	Lactobacillaceae													Bacteria	1VMFQ@1239,3F95W@33958,4HSBC@91061,COG1396@1,COG1396@2	NA|NA|NA	K	Helix-turn-helix XRE-family like proteins
Y97_01618	1423775.BAMN01000011_gene632	1.80E-40	171.4	Lactobacillaceae													Bacteria	1U5SI@1239,3FAMJ@33958,4II4Q@91061,COG2856@1,COG2856@2	NA|NA|NA	E	Zn peptidase
Y97_01619	1231336.L248_0067	2.30E-36	158.3	Firmicutes													Bacteria	1VGD6@1239,2C2JJ@1,32UTM@2	NA|NA|NA	S	Psort location CytoplasmicMembrane, score
Y97_01620	1145276.T479_19870	6.80E-37	160.6	Lysinibacillus			2.7.11.1	ko:K12132,ko:K17592					ko00000,ko01000,ko01001,ko01009				Bacteria	1V5BM@1239,3IZD7@400634,4HHTC@91061,COG3170@1,COG3170@2	NA|NA|NA	NU	Domain of unknown function (DUF5067)
Y97_01621	1423775.BAMN01000011_gene634	2.30E-08	63.9	Lactobacillaceae													Bacteria	1TPE1@1239,3F3NJ@33958,4HA65@91061,COG0582@1,COG0582@2	NA|NA|NA	L	Belongs to the 'phage' integrase family
Y97_01624	272623.L1796	1.40E-19	103.2	Bacilli													Bacteria	1W587@1239,28U2V@1,2ZG90@2,4HZGK@91061	NA|NA|NA
Y97_01626	60520.HR47_01195	4.20E-107	395.2	Lactobacillaceae													Bacteria	1TQNX@1239,3F4EZ@33958,4HCHZ@91061,COG5545@1,COG5545@2	NA|NA|NA	S	Virulence-associated protein E
Y97_01631	1095737.HMPREF1110_1837	4.70E-10	72	Bacilli				ko:K07727					ko00000,ko03000				Bacteria	1VKVP@1239,4HRJ4@91061,COG3655@1,COG3655@2	NA|NA|NA	K	Cro/C1-type HTH DNA-binding domain
Y97_01639	936140.AEOT01000023_gene1894	3.90E-81	307.4	Lactobacillaceae	pbpX2			ko:K03740	ko01503,ko02020,ko05150,map01503,map02020,map05150	M00725			ko00000,ko00001,ko00002,ko01504				Bacteria	1V0GX@1239,3F4TH@33958,4HCXH@91061,COG1680@1,COG1680@2	NA|NA|NA	V	Beta-lactamase
Y97_01657	936140.AEOT01000023_gene1910	4.20E-40	170.2	Lactobacillaceae													Bacteria	1U59T@1239,3F5B3@33958,4IF1C@91061,COG2340@1,COG2340@2	NA|NA|NA	S	Cysteine-rich secretory protein family
Y97_01663	1423734.JCM14202_3442	8.30E-62	243.4	Lactobacillaceae													Bacteria	1TPW9@1239,3F5JH@33958,4HCS1@91061,COG1196@1,COG1196@2	NA|NA|NA	D	Putative exonuclease SbcCD, C subunit
Y97_01668	314315.LCA_0589	8.80E-11	74.3	Bacilli													Bacteria	1VEKB@1239,4HNIW@91061,COG1476@1,COG1476@2	NA|NA|NA	K	Transcriptional
Y97_01779	936140.AEOT01000026_gene811	9.00E-124	449.5	Lactobacillaceae	ubiX	GO:0003674,GO:0003824,GO:0006732,GO:0008150,GO:0008152,GO:0009058,GO:0009108,GO:0009987,GO:0016829,GO:0016830,GO:0016831,GO:0044237,GO:0044249,GO:0051186,GO:0051188	2.5.1.129,4.1.1.98	ko:K03182,ko:K03186	ko00130,ko00627,ko00940,ko01100,ko01110,ko01120,ko01220,map00130,map00627,map00940,map01100,map01110,map01120,map01220	M00117	R01238,R02952,R03367,R04985,R04986,R11225	RC00391,RC00814,RC03392	ko00000,ko00001,ko00002,ko01000				Bacteria	1TQ6V@1239,3F50J@33958,4HM1D@91061,COG0043@1,COG0043@2,COG0163@1,COG0163@2	NA|NA|NA	H	3-octaprenyl-4-hydroxybenzoate carboxy-lyase
Y97_01817	1423815.BACR01000005_gene125	9.90E-42	176.8	Lactobacillaceae				ko:K07483					ko00000				Bacteria	1V35U@1239,3F3ZK@33958,4HHRN@91061,COG2963@1,COG2963@2	NA|NA|NA	L	Helix-turn-helix domain
Y97_01839	936140.AEOT01000026_gene870	1.40E-125	455.7	Lactobacillaceae	yjcE	GO:0003674,GO:0005215,GO:0005451,GO:0005575,GO:0005623,GO:0005886,GO:0006810,GO:0006811,GO:0006812,GO:0006813,GO:0006814,GO:0006873,GO:0006885,GO:0008150,GO:0008324,GO:0009987,GO:0015075,GO:0015077,GO:0015078,GO:0015079,GO:0015081,GO:0015291,GO:0015297,GO:0015298,GO:0015299,GO:0015318,GO:0015385,GO:0015386,GO:0015491,GO:0015672,GO:0016020,GO:0019725,GO:0022804,GO:0022821,GO:0022857,GO:0022890,GO:…		ko:K03316					ko00000	2.A.36			Bacteria	1TR4G@1239,3F42V@33958,4HBJR@91061,COG0025@1,COG0025@2	NA|NA|NA	P	Sodium proton antiporter
Y97_01927	936140.AEOT01000008_gene247	1.80E-100	372.9	Lactobacillaceae			3.1.21.3	ko:K01154					ko00000,ko01000,ko02048				Bacteria	1TP5N@1239,3F7JB@33958,4HJFT@91061,COG0732@1,COG0732@2	NA|NA|NA	V	Type I restriction modification DNA specificity domain
Y97_02253	936140.AEOT01000003_gene2339	4.90E-31	139.8	Lactobacillaceae													Bacteria	1UYIP@1239,3FC4J@33958,4HJ4M@91061,COG1309@1,COG1309@2	NA|NA|NA	K	Bacterial regulatory proteins, tetR family
Y97_02289	936140.AEOT01000003_gene2309	1.40E-22	112.1	Lactobacillaceae													Bacteria	1W0D1@1239,2FJ6K@1,34AWP@2,3F72M@33958,4HXXA@91061	NA|NA|NA
Y97_02294	936140.AEOT01000003_gene2304	1.70E-36	158.3	Lactobacillaceae													Bacteria	1U59W@1239,29DY0@1,300VZ@2,3F5BD@33958,4IF1E@91061	NA|NA|NA	S	zinc-ribbon domain
Y97_02307	880073.Calab_0151	6.50E-31	140.2	unclassified Bacteria	yabJ	GO:0003674,GO:0003824,GO:0006082,GO:0006629,GO:0006631,GO:0006633,GO:0008150,GO:0008152,GO:0008610,GO:0009058,GO:0009987,GO:0016053,GO:0016787,GO:0019239,GO:0019752,GO:0032787,GO:0043436,GO:0044237,GO:0044238,GO:0044249,GO:0044255,GO:0044281,GO:0044283,GO:0046360,GO:0046361,GO:0046394,GO:0046459,GO:0051790,GO:0071704,GO:0072330,GO:1901576	3.5.99.10	ko:K09022			R11098,R11099	RC03275,RC03354	ko00000,ko01000				Bacteria	2NPSA@2323,COG0251@1,COG0251@2	NA|NA|NA	J	Endoribonuclease L-PSP
Y97_02312	1540257.JQMW01000009_gene3452	1.50E-31	142.1	Clostridiaceae			2.7.1.196,2.7.1.205	ko:K02760	ko00500,ko02060,map00500,map02060	M00275	R11170,R11172	RC00017,RC03206	ko00000,ko00001,ko00002,ko01000,ko02000	4.A.3.2			Bacteria	1V6UA@1239,24I95@186801,36JM3@31979,COG1440@1,COG1440@2	NA|NA|NA	G	IIB subunit
Y97_02314	1423747.BAMJ01000034_gene1874	4.00E-134	484.6	Lactobacillaceae	ypdE	GO:0003674,GO:0003824,GO:0004177,GO:0006508,GO:0006807,GO:0008150,GO:0008152,GO:0008233,GO:0008237,GO:0008238,GO:0016787,GO:0019538,GO:0043170,GO:0044238,GO:0070011,GO:0071704,GO:0140096,GO:1901564											Bacteria	1TNZT@1239,3F55I@33958,4H9SM@91061,COG1363@1,COG1363@2	NA|NA|NA	E	M42 glutamyl aminopeptidase
Y97_02315	1423747.BAMJ01000034_gene1873	1.60E-30	138.7	Lactobacillaceae													Bacteria	1VEGE@1239,3F6Z5@33958,4HM37@91061,COG1447@1,COG1447@2	NA|NA|NA	G	PTS system, Lactose Cellobiose specific IIA subunit
Y97_02369	1423775.BAMN01000003_gene1859	4.50E-82	310.8	Lactobacillaceae	mntH	GO:0008150,GO:0009987,GO:0010035,GO:0010038,GO:0010039,GO:0042221,GO:0050896,GO:0051716,GO:0070887,GO:0071241,GO:0071248,GO:0071281		ko:K03322					ko00000,ko02000	2.A.55.2.6,2.A.55.3			Bacteria	1TPT1@1239,3F49Y@33958,4HAEA@91061,COG1914@1,COG1914@2	NA|NA|NA	P	H( )-stimulated, divalent metal cation uptake system
Y97_02428	936140.AEOT01000013_gene382	4.90E-19	100.9	Lactobacillaceae	arpU												Bacteria	1W30Q@1239,2DPRG@1,3333C@2,3F7WR@33958,4I13H@91061	NA|NA|NA	S	Phage transcriptional regulator, ArpU family
Y97_02429	945021.TEH_18160	3.30E-15	88.2	Enterococcaceae	arpU												Bacteria	1VJNE@1239,2DPRG@1,3333C@2,4B2UT@81852,4HPDS@91061	NA|NA|NA	S	ArpU family
Y97_02431	575594.ACOH01000005_gene1192	1.10E-280	972.2	Lactobacillaceae	tdc		4.1.1.25	ko:K22330	ko00350,map00350				ko00000,ko00001,ko01000				Bacteria	1TSV0@1239,3F5C6@33958,4HBQD@91061,COG0076@1,COG0076@2	NA|NA|NA	E	Pyridoxal-dependent decarboxylase conserved domain
Y97_02434	908339.HMPREF9265_0969	4.30E-191	674.1	Lactobacillaceae	tyrS	GO:0003674,GO:0003824,GO:0004812,GO:0004831,GO:0005575,GO:0005622,GO:0005623,GO:0005737,GO:0005829,GO:0006082,GO:0006139,GO:0006399,GO:0006412,GO:0006418,GO:0006437,GO:0006518,GO:0006520,GO:0006725,GO:0006807,GO:0008150,GO:0008152,GO:0009058,GO:0009059,GO:0009987,GO:0010467,GO:0016070,GO:0016874,GO:0016875,GO:0019538,GO:0019752,GO:0034641,GO:0034645,GO:0034660,GO:0043038,GO:0043039,GO:0043043,GO:…	6.1.1.1	ko:K01866	ko00970,map00970	M00359,M00360	R02918	RC00055,RC00523	ko00000,ko00001,ko00002,ko01000,ko01007,ko03016,ko03029			iAF1260.b1637,iBWG_1329.BWG_1452,iECDH10B_1368.ECDH10B_1771,iECDH1ME8569_1439.ECDH1ME8569_1581,iECH74115_1262.ECH74115_2349,iECIAI39_1322.ECIAI39_1418,iECNA114_1301.ECNA114_1685,iECO103_1326.ECO103_1778,iECO111_1330.ECO111_2107,iECO26_1355.ECO26_2366,iECSE_1348.ECSE_1760,iECSF_1327.ECSF_1500,iECSP_1301.ECSP_2202,iECUMN_1333.ECUMN_1928,iECW_1372.ECW_m1805,iECs_1301.ECs2346,iEKO11_1354.EKO11_2137,i…	Bacteria	1TPGN@1239,3F48J@33958,4H9YV@91061,COG0162@1,COG0162@2	NA|NA|NA	J	Catalyzes the attachment of tyrosine to tRNA(Tyr) in a two-step reaction tyrosine is first activated by ATP to form Tyr- AMP and then transferred to the acceptor end of tRNA(Tyr)
Y97_02438	387344.LVIS_1307	1.60E-66	258.5	Lactobacillaceae													Bacteria	1V7N1@1239,3F6PZ@33958,4HKY8@91061,COG3293@1,COG3293@2	NA|NA|NA	L	Putative transposase of IS4/5 family (DUF4096)
Y97_02439	1114972.AUAW01000027_gene721	1.10E-74	285.8	Lactobacillaceae													Bacteria	1U342@1239,3F5GC@33958,4IF2W@91061,COG3293@1,COG3293@2	NA|NA|NA	L	Transposase DDE domain
Y97_02445	936140.AEOT01000002_gene2202	2.60E-65	255	Lactobacillaceae	ygfA	GO:0003674,GO:0003824,GO:0006082,GO:0006575,GO:0006725,GO:0006730,GO:0006732,GO:0006760,GO:0006807,GO:0008150,GO:0008152,GO:0009058,GO:0009108,GO:0009396,GO:0009987,GO:0016053,GO:0016874,GO:0016879,GO:0016882,GO:0018130,GO:0019438,GO:0019752,GO:0022611,GO:0030272,GO:0032502,GO:0034641,GO:0035999,GO:0042398,GO:0042558,GO:0042559,GO:0043436,GO:0043603,GO:0043604,GO:0044237,GO:0044249,GO:0044271,GO:…	6.3.3.2	ko:K01934	ko00670,ko01100,map00670,map01100		R02301	RC00183	ko00000,ko00001,ko01000			iECABU_c1320.ECABU_c31940,iECOK1_1307.ECOK1_3298,iECSF_1327.ECSF_2705,iUTI89_1310.UTI89_C3298	Bacteria	1VA91@1239,3F4KQ@33958,4HM35@91061,COG0212@1,COG0212@2	NA|NA|NA	H	Belongs to the 5-formyltetrahydrofolate cyclo-ligase family
Y97_02446	936140.AEOT01000026_gene832	5.60E-82	310.8	Lactobacillaceae													Bacteria	1V873@1239,3F762@33958,4HQNH@91061,COG1396@1,COG1396@2	NA|NA|NA	K	sequence-specific DNA binding
Y97_02447	936140.AEOT01000026_gene831	5.20E-93	347.4	Lactobacillaceae				ko:K01992		M00254			ko00000,ko00002,ko02000	3.A.1			Bacteria	1V1WK@1239,3F78J@33958,4ISVR@91061,COG0842@1,COG0842@2	NA|NA|NA	V	Transport permease protein
Y97_02448	936140.AEOT01000026_gene830	1.90E-51	208.4	Lactobacillaceae				ko:K01990		M00254			ko00000,ko00002,ko02000	3.A.1			Bacteria	1TRNT@1239,3F5U0@33958,4HB3P@91061,COG1131@1,COG1131@2	NA|NA|NA	V	ABC transporter
Y97_02450	1123359.AUIQ01000085_gene536	2.20E-88	331.6	Enterococcaceae				ko:K07483					ko00000				Bacteria	1V35U@1239,4B6SW@81852,4HHRN@91061,COG2963@1,COG2963@2	NA|NA|NA	L	Helix-turn-helix domain
Y97_02452	945021.TEH_08400	4.50E-23	115.2	Enterococcaceae	dnaC			ko:K02315					ko00000,ko03032				Bacteria	1V36Z@1239,4AZR0@81852,4HG44@91061,COG1484@1,COG1484@2,COG1645@1,COG1645@2	NA|NA|NA	L	IstB-like ATP binding protein
Y97_02453	511437.Lbuc_1442	2.20E-42	179.5	Firmicutes													Bacteria	1VEQP@1239,COG3935@1,COG3935@2	NA|NA|NA	L	Domain of unknown function (DUF4373)
Y97_02456	768710.DesyoDRAFT_1058	2.40E-39	169.1	Clostridia													Bacteria	1VAHX@1239,24KJF@186801,COG3646@1,COG3646@2	NA|NA|NA	S	PFAM Phage regulatory protein Rha (Phage_pRha)
Y97_02457	1074451.CRL705_1690	5.80E-10	70.1	Lactobacillaceae													Bacteria	1U72M@1239,2BT58@1,32NA3@2,3F8WB@33958,4IGX6@91061	NA|NA|NA
Y97_02459	1159488.SEQMU2_13765	2.00E-14	86.3	Staphylococcaceae				ko:K07727					ko00000,ko03000				Bacteria	1VKVP@1239,4H03P@90964,4HRJ4@91061,COG3655@1,COG3655@2	NA|NA|NA	K	Cro/C1-type HTH DNA-binding domain
Y97_02461	257314.LJ_0307	1.30E-57	229.9	Lactobacillaceae	xtmA			ko:K07474					ko00000				Bacteria	1V8HJ@1239,3F72H@33958,4HJ4Z@91061,COG3728@1,COG3728@2	NA|NA|NA	L	Terminase small subunit
Y97_02462	1158602.I590_02958	6.90E-39	167.9	Enterococcaceae													Bacteria	1V6IW@1239,4AZCQ@81852,4HJ9G@91061,COG3935@1,COG3935@2	NA|NA|NA	L	Domain of unknown function (DUF4373)
Y97_02464	445972.ANACOL_01801	1.50E-36	159.8	Clostridia													Bacteria	1VAHX@1239,24KJF@186801,COG3646@1,COG3646@2	NA|NA|NA	S	PFAM Phage regulatory protein Rha (Phage_pRha)
Y97_02465	226185.EF_3227	3.00E-09	67.8	Enterococcaceae													Bacteria	1VQRI@1239,2DS5K@1,33ENA@2,4B3YE@81852,4HSSZ@91061	NA|NA|NA	S	Helix-turn-helix domain
Y97_02466	1140002.I570_00349	1.10E-25	123.6	Enterococcaceae													Bacteria	1UP03@1239,2BJ4T@1,32DDX@2,4B4G5@81852,4IUW7@91061	NA|NA|NA	K	Cro/C1-type HTH DNA-binding domain
Y97_02468	936140.AEOT01000002_gene2203	9.30E-38	162.5	Lactobacillaceae													Bacteria	1VFXH@1239,2DNYJ@1,32ZT4@2,3F89F@33958,4IFEH@91061	NA|NA|NA
Y97_02481	936140.AEOT01000002_gene2191	7.70E-138	496.5	Lactobacillaceae	hutG		3.5.3.8	ko:K01479	ko00340,ko01100,map00340,map01100	M00045	R02285	RC00221,RC00681	ko00000,ko00001,ko00002,ko01000				Bacteria	1V6B3@1239,3F6V6@33958,4HQ4E@91061,COG3741@1,COG3741@2	NA|NA|NA	E	N-formylglutamate amidohydrolase
Y97_02490	936140.AEOT01000002_gene2183	2.00E-09	67	Lactobacillaceae	kdgK		2.7.1.45	ko:K00874	ko00030,ko01100,ko01120,ko01200,map00030,map01100,map01120,map01200	M00061,M00308,M00631	R01541	RC00002,RC00017	ko00000,ko00001,ko00002,ko01000				Bacteria	1TQER@1239,3FC1M@33958,4HEEF@91061,COG0524@1,COG0524@2	NA|NA|NA	G	pfkB family carbohydrate kinase
Y97_02499	543734.LCABL_06310	2.00E-123	448.7	Lactobacillaceae	levC			ko:K02795	ko00051,ko00520,ko01100,ko02060,map00051,map00520,map01100,map02060	M00276	R02630	RC00017,RC03206	ko00000,ko00001,ko00002,ko02000	4.A.6.1			Bacteria	1U8TN@1239,3F5U5@33958,4I2RQ@91061,COG3715@1,COG3715@2	NA|NA|NA	G	PTS system sorbose-specific iic component
Y97_02500	543734.LCABL_06320	5.90E-72	276.9	Lactobacillaceae	levB		2.7.1.191	ko:K02794	ko00051,ko00520,ko01100,ko02060,map00051,map00520,map01100,map02060	M00276	R02630	RC00017,RC03206	ko00000,ko00001,ko00002,ko01000,ko02000	4.A.6.1			Bacteria	1UXMP@1239,3F75I@33958,4I3Q5@91061,COG3444@1,COG3444@2	NA|NA|NA	G	PTS system sorbose subfamily IIB component
Y97_02501	585506.HMPREF0877_0357	6.30E-24	117.1	Bacilli			2.7.1.191	ko:K02793,ko:K02794	ko00051,ko00520,ko01100,ko02060,map00051,map00520,map01100,map02060	M00276	R02630	RC00017,RC03206	ko00000,ko00001,ko00002,ko01000,ko02000	4.A.6.1			Bacteria	1VI0C@1239,4HYDQ@91061,COG2893@1,COG2893@2	NA|NA|NA	G	PTS system fructose IIA component
Y97_02504	568703.LGG_00427	3.60E-211	740.7	Lactobacillaceae	yhfW	GO:0003674,GO:0003824,GO:0005575,GO:0005622,GO:0005623,GO:0005737,GO:0005829,GO:0008973,GO:0016853,GO:0016866,GO:0016868,GO:0044424,GO:0044444,GO:0044464										iAPECO1_1312.APECO1_3083,iEC55989_1330.EC55989_3785,iECED1_1282.ECED1_4038,iECIAI1_1343.ECIAI1_3518,iECOK1_1307.ECOK1_3793,iECS88_1305.ECS88_3765,iEcE24377_1341.EcE24377A_3849,iUMN146_1321.UM146_16955,iUTI89_1310.UTI89_C3878	Bacteria	1TP70@1239,3F9DI@33958,4HA5T@91061,COG1015@1,COG1015@2	NA|NA|NA	G	Metalloenzyme superfamily
Y97_02505	1423816.BACQ01000062_gene2412	4.40E-150	537.7	Lactobacillaceae	yhfX												Bacteria	1TSX7@1239,3F9FA@33958,4HCY0@91061,COG3457@1,COG3457@2	NA|NA|NA	E	Alanine racemase, N-terminal domain
Y97_02507	1423816.BACQ01000062_gene2410	6.50E-130	470.3	Lactobacillaceae	php	GO:0003674,GO:0005488,GO:0008270,GO:0043167,GO:0043169,GO:0046872,GO:0046914		ko:K07048					ko00000				Bacteria	1TS8I@1239,3F9C0@33958,4HC5T@91061,COG1735@1,COG1735@2	NA|NA|NA	S	Phosphotriesterase family
Y97_02508	1423816.BACQ01000062_gene2409	3.00E-184	651.4	Lactobacillaceae	yhfT												Bacteria	1TQKB@1239,2CGY9@1,2Z8E9@2,3F9QJ@33958,4HBZ1@91061	NA|NA|NA	S	Protein of unknown function
Y97_02509	1423816.BACQ01000062_gene2408	4.00E-41	174.1	Lactobacillaceae	yhfU												Bacteria	1VA2X@1239,2CDRP@1,32N2F@2,3F9RI@33958,4HK7H@91061	NA|NA|NA	S	Protein of unknown function DUF2620
Y97_02510	706433.HMPREF9430_01505	4.70E-07	60.8	Bacteria				ko:K03483					ko00000,ko03000				Bacteria	COG3711@1,COG3711@2	NA|NA|NA	K	transcriptional antiterminator
Y97_02511	568703.LGG_00420	1.40E-95	356.3	Lactobacillaceae													Bacteria	1V2J5@1239,3F975@33958,4HHM0@91061,COG0715@1,COG0715@2	NA|NA|NA	P	YhfZ C-terminal domain
Y97_02513	1423732.BALS01000067_gene2182	4.30E-66	258.1	Lactobacillaceae													Bacteria	1V8YE@1239,3F4Y3@33958,4HIR8@91061,COG1414@1,COG1414@2	NA|NA|NA	K	Bacterial transcriptional regulator
Y97_02514	1140001.I571_00941	6.40E-66	257.3	Enterococcaceae	eda		4.1.2.14,4.1.3.42	ko:K01625	ko00030,ko00630,ko01100,ko01120,ko01200,map00030,map00630,map01100,map01120,map01200	M00008,M00061,M00308,M00631	R00470,R05605	RC00307,RC00308,RC00435	ko00000,ko00001,ko00002,ko01000				Bacteria	1TS0F@1239,4B00B@81852,4HFZ3@91061,COG0800@1,COG0800@2	NA|NA|NA	G	2-dehydro-3-deoxyphosphogluconate aldolase 4-hydroxy-2-oxoglutarate aldolase
Y97_02525	936140.AEOT01000002_gene2123	1.60E-115	422.2	Lactobacillaceae			5.4.2.6	ko:K01838	ko00500,map00500		R02728,R11310	RC00408	ko00000,ko00001,ko01000				Bacteria	1V75J@1239,3F7F9@33958,4HFK1@91061,COG0637@1,COG0637@2	NA|NA|NA	S	Haloacid dehalogenase-like hydrolase
Y97_02628	1423775.BAMN01000043_gene27	1.10E-116	426	Lactobacillaceae													Bacteria	1V3R8@1239,3F6RQ@33958,4HBEK@91061,COG1309@1,COG1309@2	NA|NA|NA	K	Transcriptional regulator
Y97_02629	1122149.BACN01000100_gene1974	7.30E-104	383.3	Lactobacillaceae	pncB	GO:0001666,GO:0003674,GO:0003824,GO:0004516,GO:0005575,GO:0005623,GO:0005886,GO:0006139,GO:0006725,GO:0006732,GO:0006733,GO:0006753,GO:0006793,GO:0006796,GO:0006807,GO:0006950,GO:0008150,GO:0008152,GO:0009058,GO:0009108,GO:0009117,GO:0009165,GO:0009435,GO:0009605,GO:0009607,GO:0009628,GO:0009987,GO:0016020,GO:0016740,GO:0016757,GO:0016763,GO:0016874,GO:0016879,GO:0018130,GO:0019359,GO:0019362,GO:…	6.3.4.21	ko:K00763	ko00760,ko01100,map00760,map01100		R01724	RC00033	ko00000,ko00001,ko01000				Bacteria	1TPDW@1239,3F3K7@33958,4HAI4@91061,COG1488@1,COG1488@2	NA|NA|NA	F	Catalyzes the synthesis of beta-nicotinate D- ribonucleotide from nicotinate and 5-phospho-D-ribose 1-phosphate at the expense of ATP
Y97_02630	1423775.BAMN01000043_gene25	2.60E-49	201.1	Lactobacillaceae													Bacteria	1U4W9@1239,2DHKX@1,30063@2,3F5EU@33958,4IEM0@91061	NA|NA|NA
Y97_02634	1122149.BACN01000100_gene1982	8.00E-44	182.6	Lactobacillaceae				ko:K07172					ko00000,ko02048				Bacteria	1VEM8@1239,3F70N@33958,4HRUZ@91061,COG2336@1,COG2336@2	NA|NA|NA	T	Antidote-toxin recognition MazE, bacterial antitoxin
Y97_02635	1423815.BACR01000049_gene2335	8.30E-57	226.1	Lactobacillaceae	pemK	GO:0001558,GO:0003674,GO:0003824,GO:0004518,GO:0004519,GO:0004521,GO:0004540,GO:0006139,GO:0006725,GO:0006807,GO:0008150,GO:0008152,GO:0009894,GO:0009987,GO:0010468,GO:0010608,GO:0016070,GO:0016787,GO:0016788,GO:0016891,GO:0016893,GO:0019219,GO:0019222,GO:0030308,GO:0031323,GO:0031329,GO:0034641,GO:0040008,GO:0043170,GO:0043487,GO:0043488,GO:0044237,GO:0044238,GO:0045926,GO:0046483,GO:0048519,GO:…		ko:K07171,ko:K18841					ko00000,ko01000,ko02048				Bacteria	1VBXM@1239,3F6S1@33958,4HM83@91061,COG2337@1,COG2337@2	NA|NA|NA	T	PemK-like, MazF-like toxin of type II toxin-antitoxin system
Y97_02641	936140.AEOT01000026_gene789	6.60E-47	193.4	Lactobacillaceae													Bacteria	1VF26@1239,2DNM7@1,32Y2X@2,3F6AM@33958,4HP82@91061	NA|NA|NA	S	Domain of unknown function (DUF4430)
Y97_02642	1074451.CRL705_1934	2.20E-84	318.2	Lactobacillaceae	dps			ko:K04047					ko00000,ko03036				Bacteria	1VCVJ@1239,3F5WI@33958,4HMBD@91061,COG0783@1,COG0783@2	NA|NA|NA	P	Belongs to the Dps family
Y97_02644	1229758.C270_08036	4.60E-198	697.2	Leuconostocaceae				ko:K01992		M00254			ko00000,ko00002,ko02000	3.A.1			Bacteria	1TQG7@1239,4AWP6@81850,4H9MK@91061,COG0842@1,COG0842@2	NA|NA|NA	V	ABC-type multidrug transport system, permease component
Y97_02645	1423775.BAMN01000043_gene27	1.10E-116	426	Lactobacillaceae													Bacteria	1V3R8@1239,3F6RQ@33958,4HBEK@91061,COG1309@1,COG1309@2	NA|NA|NA	K	Transcriptional regulator
Y97_02646	1122149.BACN01000100_gene1974	7.30E-104	383.3	Lactobacillaceae	pncB	GO:0001666,GO:0003674,GO:0003824,GO:0004516,GO:0005575,GO:0005623,GO:0005886,GO:0006139,GO:0006725,GO:0006732,GO:0006733,GO:0006753,GO:0006793,GO:0006796,GO:0006807,GO:0006950,GO:0008150,GO:0008152,GO:0009058,GO:0009108,GO:0009117,GO:0009165,GO:0009435,GO:0009605,GO:0009607,GO:0009628,GO:0009987,GO:0016020,GO:0016740,GO:0016757,GO:0016763,GO:0016874,GO:0016879,GO:0018130,GO:0019359,GO:0019362,GO:…	6.3.4.21	ko:K00763	ko00760,ko01100,map00760,map01100		R01724	RC00033	ko00000,ko00001,ko01000				Bacteria	1TPDW@1239,3F3K7@33958,4HAI4@91061,COG1488@1,COG1488@2	NA|NA|NA	F	Catalyzes the synthesis of beta-nicotinate D- ribonucleotide from nicotinate and 5-phospho-D-ribose 1-phosphate at the expense of ATP
Y97_02647	1423775.BAMN01000043_gene25	2.60E-49	201.1	Lactobacillaceae													Bacteria	1U4W9@1239,2DHKX@1,30063@2,3F5EU@33958,4IEM0@91061	NA|NA|NA
Y97_02651	1122149.BACN01000100_gene1982	8.00E-44	182.6	Lactobacillaceae				ko:K07172					ko00000,ko02048				Bacteria	1VEM8@1239,3F70N@33958,4HRUZ@91061,COG2336@1,COG2336@2	NA|NA|NA	T	Antidote-toxin recognition MazE, bacterial antitoxin
Y97_02652	1423815.BACR01000049_gene2335	8.30E-57	226.1	Lactobacillaceae	pemK	GO:0001558,GO:0003674,GO:0003824,GO:0004518,GO:0004519,GO:0004521,GO:0004540,GO:0006139,GO:0006725,GO:0006807,GO:0008150,GO:0008152,GO:0009894,GO:0009987,GO:0010468,GO:0010608,GO:0016070,GO:0016787,GO:0016788,GO:0016891,GO:0016893,GO:0019219,GO:0019222,GO:0030308,GO:0031323,GO:0031329,GO:0034641,GO:0040008,GO:0043170,GO:0043487,GO:0043488,GO:0044237,GO:0044238,GO:0045926,GO:0046483,GO:0048519,GO:…		ko:K07171,ko:K18841					ko00000,ko01000,ko02048				Bacteria	1VBXM@1239,3F6S1@33958,4HM83@91061,COG2337@1,COG2337@2	NA|NA|NA	T	PemK-like, MazF-like toxin of type II toxin-antitoxin system
Y97_02658	936140.AEOT01000026_gene789	6.60E-47	193.4	Lactobacillaceae													Bacteria	1VF26@1239,2DNM7@1,32Y2X@2,3F6AM@33958,4HP82@91061	NA|NA|NA	S	Domain of unknown function (DUF4430)
Y97_02659	1074451.CRL705_1934	2.20E-84	318.2	Lactobacillaceae	dps			ko:K04047					ko00000,ko03036				Bacteria	1VCVJ@1239,3F5WI@33958,4HMBD@91061,COG0783@1,COG0783@2	NA|NA|NA	P	Belongs to the Dps family
Y97_02661	1229758.C270_08036	4.60E-198	697.2	Leuconostocaceae				ko:K01992		M00254			ko00000,ko00002,ko02000	3.A.1			Bacteria	1TQG7@1239,4AWP6@81850,4H9MK@91061,COG0842@1,COG0842@2	NA|NA|NA	V	ABC-type multidrug transport system, permease component
Y97_02662	1423775.BAMN01000043_gene27	1.10E-116	426	Lactobacillaceae													Bacteria	1V3R8@1239,3F6RQ@33958,4HBEK@91061,COG1309@1,COG1309@2	NA|NA|NA	K	Transcriptional regulator
Y97_02663	1122149.BACN01000100_gene1974	7.30E-104	383.3	Lactobacillaceae	pncB	GO:0001666,GO:0003674,GO:0003824,GO:0004516,GO:0005575,GO:0005623,GO:0005886,GO:0006139,GO:0006725,GO:0006732,GO:0006733,GO:0006753,GO:0006793,GO:0006796,GO:0006807,GO:0006950,GO:0008150,GO:0008152,GO:0009058,GO:0009108,GO:0009117,GO:0009165,GO:0009435,GO:0009605,GO:0009607,GO:0009628,GO:0009987,GO:0016020,GO:0016740,GO:0016757,GO:0016763,GO:0016874,GO:0016879,GO:0018130,GO:0019359,GO:0019362,GO:…	6.3.4.21	ko:K00763	ko00760,ko01100,map00760,map01100		R01724	RC00033	ko00000,ko00001,ko01000				Bacteria	1TPDW@1239,3F3K7@33958,4HAI4@91061,COG1488@1,COG1488@2	NA|NA|NA	F	Catalyzes the synthesis of beta-nicotinate D- ribonucleotide from nicotinate and 5-phospho-D-ribose 1-phosphate at the expense of ATP
Y97_02664	1423775.BAMN01000043_gene25	2.60E-49	201.1	Lactobacillaceae													Bacteria	1U4W9@1239,2DHKX@1,30063@2,3F5EU@33958,4IEM0@91061	NA|NA|NA
Y97_02668	1122149.BACN01000100_gene1982	8.00E-44	182.6	Lactobacillaceae				ko:K07172					ko00000,ko02048				Bacteria	1VEM8@1239,3F70N@33958,4HRUZ@91061,COG2336@1,COG2336@2	NA|NA|NA	T	Antidote-toxin recognition MazE, bacterial antitoxin
Y97_02669	1423815.BACR01000049_gene2335	8.30E-57	226.1	Lactobacillaceae	pemK	GO:0001558,GO:0003674,GO:0003824,GO:0004518,GO:0004519,GO:0004521,GO:0004540,GO:0006139,GO:0006725,GO:0006807,GO:0008150,GO:0008152,GO:0009894,GO:0009987,GO:0010468,GO:0010608,GO:0016070,GO:0016787,GO:0016788,GO:0016891,GO:0016893,GO:0019219,GO:0019222,GO:0030308,GO:0031323,GO:0031329,GO:0034641,GO:0040008,GO:0043170,GO:0043487,GO:0043488,GO:0044237,GO:0044238,GO:0045926,GO:0046483,GO:0048519,GO:…		ko:K07171,ko:K18841					ko00000,ko01000,ko02048				Bacteria	1VBXM@1239,3F6S1@33958,4HM83@91061,COG2337@1,COG2337@2	NA|NA|NA	T	PemK-like, MazF-like toxin of type II toxin-antitoxin system
Y97_02675	936140.AEOT01000026_gene789	6.60E-47	193.4	Lactobacillaceae													Bacteria	1VF26@1239,2DNM7@1,32Y2X@2,3F6AM@33958,4HP82@91061	NA|NA|NA	S	Domain of unknown function (DUF4430)
Y97_02676	1074451.CRL705_1934	2.20E-84	318.2	Lactobacillaceae	dps			ko:K04047					ko00000,ko03036				Bacteria	1VCVJ@1239,3F5WI@33958,4HMBD@91061,COG0783@1,COG0783@2	NA|NA|NA	P	Belongs to the Dps family
Y97_02680	1033837.WANG_0646	2.20E-62	245.4	Lactobacillaceae													Bacteria	1V6JC@1239,3F58C@33958,4IF0F@91061,COG1309@1,COG1309@2	NA|NA|NA	K	Bacterial regulatory proteins, tetR family
Y97_02682	1423780.LOT_2221	0	1221.5	Lactobacillaceae													Bacteria	1VQWC@1239,3F4DP@33958,4HD6B@91061,COG0507@1,COG0507@2	NA|NA|NA	L	MobA MobL family protein
Y97_02683	1423734.JCM14202_2802	2.70E-26	124	Lactobacillaceae													Bacteria	1U69C@1239,29P8B@1,30A6E@2,3F7CM@33958,4IG0H@91061	NA|NA|NA
Y97_02684	1423807.BACO01000083_gene2425	3.90E-41	173.7	Lactobacillaceae													Bacteria	1VKZC@1239,2EJES@1,33D5R@2,3F6Y2@33958,4HRGI@91061	NA|NA|NA
Y97_02686	1423743.JCM14108_3253	8.60E-44	182.6	Lactobacillaceae	relB			ko:K07473					ko00000,ko02048				Bacteria	1VGJW@1239,3F72D@33958,4HR7A@91061,COG3077@1,COG3077@2	NA|NA|NA	L	Addiction module antitoxin, RelB DinJ family
Y97_02687	1291743.LOSG293_220360	3.40E-176	624.4	Lactobacillaceae	repA												Bacteria	1VHQA@1239,2DP1C@1,3304N@2,3F55E@33958,4HPY6@91061	NA|NA|NA	S	Replication initiator protein A
Y97_02688	1291743.LOSG293_220350	1.40E-34	151.8	Lactobacillaceae													Bacteria	1U68J@1239,29P7R@1,30A5U@2,3F7B0@33958,4IFZF@91061	NA|NA|NA
Y97_02690	1291743.LOSG293_220330	7.30E-59	233	Lactobacillaceae													Bacteria	1TQAX@1239,3F429@33958,4HCFF@91061,COG1961@1,COG1961@2	NA|NA|NA	L	Helix-turn-helix domain of Hin and related proteins, a family of DNA-binding domains unique to bacteria and represented by the Hin protein of Salmonella. The basic HTH domain is a simple fold comprised of three core helices that form a right-handed
Y97_02691	1122149.BACN01000095_gene1995	1.10E-17	94.7	Lactobacillaceae	tnp2PF3												Bacteria	1U5ZT@1239,3F6RW@33958,4IFNT@91061,COG3293@1,COG3293@2	NA|NA|NA	L	Putative transposase of IS4/5 family (DUF4096)
Y97_02700	1123359.AUIQ01000090_gene154	1.00E-99	369.4	Enterococcaceae	tnpR1												Bacteria	1V51N@1239,4B0ZS@81852,4HDX2@91061,COG1961@1,COG1961@2	NA|NA|NA	L	Resolvase, N terminal domain
Y97_02702	913848.AELK01000089_gene357	1.50E-74	285.8	Lactobacillaceae													Bacteria	1U6PS@1239,2BV09@1,32QCV@2,3F89M@33958,4IGGR@91061	NA|NA|NA	S	WxL domain surface cell wall-binding
Y97_02708	1122149.BACN01000100_gene1977	1.20E-169	602.4	Lactobacillaceae													Bacteria	1V8VU@1239,3F45C@33958,4HWIQ@91061,COG5527@1,COG5527@2	NA|NA|NA	L	Initiator Replication protein
Y97_02709	1291743.LOSG293_520070	2.10E-37	162.2	Lactobacillaceae													Bacteria	1U4W9@1239,2DHKX@1,30063@2,3F5EU@33958,4IEM0@91061	NA|NA|NA
Y97_02710	1291743.LOSG293_520080	5.90E-73	280.4	Lactobacillaceae													Bacteria	1U78W@1239,2DI7E@1,3028I@2,3F94R@33958,4IH3R@91061	NA|NA|NA
Y97_02711	1114972.AUAW01000027_gene715	5.70E-113	413.7	Lactobacillaceae													Bacteria	1V3AX@1239,3F4YX@33958,4HVK3@91061,COG3177@1,COG3177@2	NA|NA|NA	S	Fic/DOC family
Y97_02712	891391.LAC30SC_08415	1.60E-297	1028.5	Lactobacillaceae	hsdR		3.1.21.3	ko:K01153					ko00000,ko01000,ko02048				Bacteria	1UI7V@1239,3FB5T@33958,4HD53@91061,COG4096@1,COG4096@2	NA|NA|NA	L	Type I restriction enzyme R protein N terminus (HSDR_N)
Y97_02713	1423767.BALU01000011_gene283	1.60E-237	828.6	Lactobacillaceae	hsdM		2.1.1.72	ko:K03427					ko00000,ko01000,ko02048				Bacteria	1TPGZ@1239,3F4HM@33958,4HA1J@91061,COG0286@1,COG0286@2	NA|NA|NA	V	type I restriction-modification system
Y97_02714	171101.spr0448	4.20E-97	362.1	Streptococcus pneumoniae	hsdS		3.1.21.3	ko:K01154					ko00000,ko01000,ko02048				Bacteria	1TT1D@1239,1WUVJ@1313,4HTQA@91061,COG0732@1,COG0732@2	NA|NA|NA	V	type I restriction-modification system, S subunit
Y97_02715	1291743.LOSG293_490070	1.30E-57	228.8	Lactobacillaceae				ko:K07171					ko00000,ko01000,ko02048				Bacteria	1VFJ6@1239,3F7T7@33958,4HPZS@91061,COG2337@1,COG2337@2	NA|NA|NA	T	PemK-like, MazF-like toxin of type II toxin-antitoxin system
Y97_02716	1291743.LOSG293_490060	1.10E-40	172.2	Lactobacillaceae													Bacteria	1UTIV@1239,3F8FJ@33958,4IGKK@91061,COG2002@1,COG2002@2	NA|NA|NA	K	prlF antitoxin for toxin YhaV_toxin
Y97_02718	1122149.BACN01000104_gene2004	5.10E-50	203.4	Lactobacillaceae				ko:K19157					ko00000,ko01000,ko02048				Bacteria	1U616@1239,3F6TM@33958,4IFQ1@91061,COG3041@1,COG3041@2	NA|NA|NA	S	Bacterial toxin of type II toxin-antitoxin system, YafQ
Y97_02722	1122149.BACN01000100_gene1977	1.20E-169	602.4	Lactobacillaceae													Bacteria	1V8VU@1239,3F45C@33958,4HWIQ@91061,COG5527@1,COG5527@2	NA|NA|NA	L	Initiator Replication protein
Y97_02723	1291743.LOSG293_520070	2.10E-37	162.2	Lactobacillaceae													Bacteria	1U4W9@1239,2DHKX@1,30063@2,3F5EU@33958,4IEM0@91061	NA|NA|NA
Y97_02724	1291743.LOSG293_520080	5.90E-73	280.4	Lactobacillaceae													Bacteria	1U78W@1239,2DI7E@1,3028I@2,3F94R@33958,4IH3R@91061	NA|NA|NA
Y97_02725	1114972.AUAW01000027_gene715	5.70E-113	413.7	Lactobacillaceae													Bacteria	1V3AX@1239,3F4YX@33958,4HVK3@91061,COG3177@1,COG3177@2	NA|NA|NA	S	Fic/DOC family
Y97_02726	891391.LAC30SC_08415	1.60E-297	1028.5	Lactobacillaceae	hsdR		3.1.21.3	ko:K01153					ko00000,ko01000,ko02048				Bacteria	1UI7V@1239,3FB5T@33958,4HD53@91061,COG4096@1,COG4096@2	NA|NA|NA	L	Type I restriction enzyme R protein N terminus (HSDR_N)
Y97_02727	1423767.BALU01000011_gene283	1.60E-237	828.6	Lactobacillaceae	hsdM		2.1.1.72	ko:K03427					ko00000,ko01000,ko02048				Bacteria	1TPGZ@1239,3F4HM@33958,4HA1J@91061,COG0286@1,COG0286@2	NA|NA|NA	V	type I restriction-modification system
Y97_02728	171101.spr0448	4.20E-97	362.1	Streptococcus pneumoniae	hsdS		3.1.21.3	ko:K01154					ko00000,ko01000,ko02048				Bacteria	1TT1D@1239,1WUVJ@1313,4HTQA@91061,COG0732@1,COG0732@2	NA|NA|NA	V	type I restriction-modification system, S subunit
Y97_02729	1291743.LOSG293_490070	1.30E-57	228.8	Lactobacillaceae				ko:K07171					ko00000,ko01000,ko02048				Bacteria	1VFJ6@1239,3F7T7@33958,4HPZS@91061,COG2337@1,COG2337@2	NA|NA|NA	T	PemK-like, MazF-like toxin of type II toxin-antitoxin system
Y97_02730	1291743.LOSG293_490060	1.10E-40	172.2	Lactobacillaceae													Bacteria	1UTIV@1239,3F8FJ@33958,4IGKK@91061,COG2002@1,COG2002@2	NA|NA|NA	K	prlF antitoxin for toxin YhaV_toxin
Y97_02732	1122149.BACN01000104_gene2004	5.10E-50	203.4	Lactobacillaceae				ko:K19157					ko00000,ko01000,ko02048				Bacteria	1U616@1239,3F6TM@33958,4IFQ1@91061,COG3041@1,COG3041@2	NA|NA|NA	S	Bacterial toxin of type II toxin-antitoxin system, YafQ
# 205 queries scanned
# Total time (seconds): 34.6534700394
# Rate: 5.92 q/s
