# Supplementary material for: Whole genome sequence analysis of two subspecies of Companilactobacillus Futsaii and experimental verification of drug resistance and effect on the exploratory behavior of mice based on unique gene
Source: PLoS One. 2022 Sep 9;17(9):e0274244. doi: 10.1371/journal.pone.0274244 (PMC9462788; doi:10.1371/journal.pone.0274244)
Supplement: S3 File — (XLSX) [file pone.0274244.s011.xlsx]

## Sheet: Sheet1
	Control	Y97	CQ
Cyanobacteria	8.91239e-06	9.3387e-06	4.20812e-06
Tenericutes	3.26788e-05	1.3341e-05	0.000204795
Candidatus_Saccharibacteria	0.00244645	0.000349534	0.00341419
Actinobacteria	0.00367191	0.00992837	0.00621961
Firmicutes	0.393742	0.517963	0.377627
Proteobacteria	0.0348831	0.00902919	0.0323703
Bacteroidetes	0.547867	0.326175	0.575219
Deferribacteres	0.00301833	0.00114866	0.00375926
Verrucomicrobia	0.0113752	0.134284	0.000621399
Others	0.00295446	0.0010993	0.00055968

## Sheet: Sheet2
Phylum	mean(Control)	SD(Control)	mean(Y97)	SD(Y97)	mean(CQ)	SD(CQ)	p.value	FDR
Actinobacteria	0.363535	0.440022	1.04863	1.12313	0.600966	0.92929	0.073626	0.081807
Bacteroidetes	54.9653	12.9646	32.5037	18.3101	57.9183	15.6401	0.000795	0.001988
Candidatus_Saccharibacteria	0.240658	0.161017	0.038149	0.046471	0.338007	0.28471	1e-06	3e-06
Cyanobacteria	0.000886	0.001627	0.000884	0.002288	0.000422	0.000908	0.758147	0.758147
Deferribacteres	0.293322	0.545578	0.114642	0.207475	0.377222	0.377547	0.002438	0.004063
Firmicutes	39.1188	13.5232	51.8975	20.4655	37.3972	15.0901	0.064607	0.080759
Proteobacteria	3.54239	5.20353	0.921308	0.379717	3.22986	1.61382	1e-06	3e-06
Tenericutes	0.003273	0.004497	0.00131	0.003216	0.020803	0.035957	0.001712	0.003424
Unclassified	0.309433	0.64786	0.108664	0.051442	0.055721	0.040293	0.00658	0.0094
Verrucomicrobia	1.16249	2.02076	13.3652	13.2476	0.061489	0.112058	0	0
