# Supplementary material for: Whole genome sequence analysis of two subspecies of Companilactobacillus Futsaii and experimental verification of drug resistance and effect on the exploratory behavior of mice based on unique gene
Source: PLoS One. 2022 Sep 9;17(9):e0274244. doi: 10.1371/journal.pone.0274244 (PMC9462788; doi:10.1371/journal.pone.0274244)
Supplement: S4 File — (XLSX) [file pone.0274244.s012.xlsx]

## Sheet: Sheet1
	Control	Y97	CQ
Others	0.0710347286176881	0.0461478529661712	0.0623587648879868
Ruminococcaceae	0.0504099699949496	0.0268767785220573	0.047262826708112
Enterobacteriaceae	0.0160898369032411	0.0	0.00188243347308976
Lactobacillaceae	0.0295416060128933	0.0604907620245768	0.0368477234758531
Erysipelotrichaceae	0.0290588514898547	0.0804595707666673	0.0225807854320409
Bacteroidaceae	0.00927185763940465	0.0	0.0169923987280248
Desulfovibrionaceae	0.00650010397789727	0.00613819408219924	0.00791267304150471
Sutterellaceae	0.00459582305932682	0.00202382969413089	0.0127478058147837
Verrucomicrobiaceae	0.0113558717803987	0.134283835110577	5.98956105074014E-4
Prevotellaceae	0.181576602002317	0.0207439208398426	0.21387782698164
Coriobacteriaceae	0.00365259499123615	0.00916793517341299	0.00560521919408843
Rikenellaceae	0.00535189091233178	0.0171378485503002	0.00630096211707838
Lachnospiraceae	0.249526157868156	0.316680652481626	0.247621358746653
Porphyromonadaceae	0.332034104750304	0.279848819788438	0.317410265294071

## Sheet: Sheet2
Family	mean(Control)	SD(Control)	mean(Y97)	SD(Y97)	mean(CQ)	SD(CQ)	p.value	FDR
Acholeplasmataceae	6.1E-4	0.001807	2.61E-4	7.14E-4	1.36E-4	5.44E-4	0.76801	0.78337
Aerococcaceae	1.44E-4	5.56E-4	0.0	0.0	0.004942	0.012629	0.01822	0.038718
Alcaligenaceae	1.45E-4	5.61E-4	1.13E-4	4.51E-4	0.002588	0.007364	0.371953	0.460891
Anaeroplasmataceae	0.001319	0.003957	0.001049	0.00275	0.020668	0.035543	9.2E-5	6.7E-4
Bacillaceae_2	0.0	0.0	0.0	0.0	1.37E-4	5.48E-4	0.379557	0.460891
Bacteroidaceae	0.934642	0.690758	0.0	0.0	1.741362	2.04496	0.0	0.0
Bdellovibrionaceae	0.016603	0.020164	0.032267	0.027764	0.010076	0.009243	0.029644	0.058148
Bifidobacteriaceae	1.5E-4	5.81E-4	0.077596	0.195644	0.0	0.0	0.005589	0.020024
Brevibacteriaceae	4.36E-4	9.03E-4	0.0	0.0	8.05E-4	0.001528	0.106691	0.175524
Brucellaceae	0.0	0.0	1.21E-4	4.83E-4	0.096119	0.368667	0.001609	0.008206
Caulobacteraceae	0.0	0.0	0.0	0.0	2.74E-4	0.001098	0.379557	0.460891
Christensenellaceae	0.002019	0.004116	0.0	0.0	0.0	0.0	0.010535	0.028278
Clostridiaceae	0.037627	0.069245	0.287869	0.301615	0.001774	0.003361	4.0E-6	3.4E-5
Clostridiales	0.029466	0.042112	0.024545	0.020685	0.013488	0.013663	0.196176	0.277916
Comamonadaceae	0.0	0.0	0.0	0.0	7.78E-4	0.002079	0.048102	0.087614
Coriobacteriaceae	0.361624	0.440324	0.964931	1.132687	0.543651	0.830657	0.263323	0.362959
Corynebacteriaceae	0.001033	0.001409	0.006098	0.016637	0.052563	0.116847	0.147652	0.221478
Deferribacteraceae	0.293322	0.545578	0.114642	0.207475	0.377222	0.377547	0.002438	0.010362
Dermabacteraceae	1.46E-4	5.64E-4	0.0	0.0	8.81E-4	0.003524	0.590057	0.640275
Desulfovibrionaceae	0.650241	0.442175	0.633202	0.45187	0.792603	0.543849	0.725552	0.770899
Dietziaceae	1.46E-4	5.66E-4	0.0	0.0	9.03E-4	0.002678	0.344272	0.460891
Enterobacteriaceae	1.666414	4.607178	0.0	0.0	0.186951	0.265691	1.0E-6	1.0E-5
Enterococcaceae	0.005725	0.020966	5.22E-4	9.37E-4	0.040157	0.110261	0.006282	0.020024
Erysipelotrichaceae	2.865965	5.04965	7.857473	8.041282	2.153504	4.045951	0.007476	0.022428
Eubacteriaceae	0.697445	1.062306	0.383542	0.242782	0.243614	0.315628	0.160437	0.23378
Family_I	8.86E-4	0.001627	8.84E-4	0.002288	4.22E-4	9.08E-4	0.758147	0.78337
Flavobacteriaceae	0.0	0.0	0.0	0.0	0.002545	0.00651	0.016001	0.038718
Helicobacteraceae	0.610448	0.769763	0.037423	0.071464	0.795285	0.754695	1.0E-6	1.0E-5
Hyphomicrobiaceae	0.0	0.0	0.0	0.0	1.26E-4	5.04E-4	0.379557	0.460891
Lachnospiraceae	24.694496	14.794293	31.661835	19.595847	24.682654	12.360756	0.487842	0.578603
Lactobacillaceae	2.946166	2.927567	6.226153	4.587937	3.519447	5.607131	0.017166	0.038718
Microbacteriaceae	0.0	0.0	0.0	0.0	0.001774	0.006532	0.138122	0.213461
Moraxellaceae	0.0	0.0	1.35E-4	5.39E-4	0.006105	0.013064	0.001803	0.008359
Mycoplasmataceae	0.001344	0.002784	0.0	0.0	0.0	0.0	0.010535	0.028278
Nitrosomonadaceae	0.001056	0.002074	0.0	0.0	0.001281	0.001659	0.01768	0.038718
Peptostreptococcaceae	0.015106	0.041519	0.060543	0.117463	0.040858	0.07681	0.039811	0.075199
Planococcaceae	0.0	0.0	0.0	0.0	0.018877	0.046468	4.38E-4	0.002792
Porphyromonadaceae	33.313081	10.380631	27.943867	16.037426	31.924393	10.592101	0.568704	0.640275
Prevotellaceae	18.197369	10.63676	1.999071	2.19709	21.51561	13.509653	1.0E-6	1.0E-5
Pseudomonadaceae	0.001048	0.001688	0.001398	0.002049	9.93E-4	0.001645	0.91218	0.91218
Rhodobacteraceae	0.0	0.0	0.0	0.0	0.016815	0.063755	0.016001	0.038718
Rhodospirillaceae	0.055069	0.132637	0.003367	0.004195	0.009	0.014598	0.53946	0.625283
Rikenellaceae	0.533993	0.286528	1.733405	1.21792	0.638259	0.402787	0.00106	0.006007
Ruminococcaceae	5.041093	2.679736	2.743387	2.13476	4.724162	1.953956	0.002869	0.011255
Sphingobacteriaceae	0.0	0.0	0.0	0.0	5.48E-4	0.0017	0.138122	0.213461
Staphylococcaceae	0.01568	0.031913	0.190313	0.529803	0.075144	0.155786	0.056205	0.098843
Streptococcaceae	0.007363	0.006948	0.003314	0.0041	0.007211	0.007872	0.10489	0.175524
Sutterellaceae	0.460911	0.350593	0.199639	0.182056	1.260347	1.490129	0.006112	0.020024
Unclassified	5.378602	2.809256	3.445869	1.057494	4.413524	1.515587	0.026006	0.053052
Verrucomicrobiaceae	1.160609	2.021166	13.365165	13.247645	0.059285	0.112581	1.0E-6	1.0E-5
Vibrionaceae	4.59E-4	0.001776	0.0	0.0	1.37E-4	5.49E-4	0.58755	0.640275
