# Supplementary material for: Whole genome sequence analysis of two subspecies of Companilactobacillus Futsaii and experimental verification of drug resistance and effect on the exploratory behavior of mice based on unique gene
Source: PLoS One. 2022 Sep 9;17(9):e0274244. doi: 10.1371/journal.pone.0274244 (PMC9462788; doi:10.1371/journal.pone.0274244)
Supplement: S5 File — (XLSX) [file pone.0274244.s013.xlsx]

## Sheet: Sheet1
	Control	Y97	CQ
Alistipes	0.0050355	0.0171338	0.00395002
Desulfovibrio	0.0065001	0.00613819	0.00791267
Alloprevotella	0.0305279	4.0023e-06	0.0285016
Prevotella	0.149853	0.0207359	0.185141
Flavonifractor	0.00833309	0.00555519	0.00459246
Clostridium_IV	0.00805235	0.00574197	0.0156556
Akkermansia	0.0113559	0.134284	0.000598956
Oscillibacter	0.00777606	0.00327255	0.0057006
Clostridium_XlVa	0.0964855	0.105702	0.0892445
Others	0.427774	0.430599	0.424566
Allobaculum	0.0280116	0.0787653	0.0209284
Bacteroides	0.00927186	0	0.0169924
Lactobacillus	0.0295416	0.0604908	0.0368477
Barnesiella	0.165393	0.131577	0.157545
Escherichia	0.0160884	0	0.00182352

## Sheet: Sheet2
Genus	mean(Control)	SD(Control)	mean(Y97)	SD(Y97)	mean(CQ)	SD(CQ)	p.value	FDR
Acetatifactor	0.06928	0.041011	0.139968	0.158476	0.060689	0.049495	0.271453	0.353603
Acholeplasma	6.1E-4	0.001807	2.61E-4	7.14E-4	1.36E-4	5.44E-4	0.76801	0.808862
Acinetobacter	0.0	0.0	1.35E-4	5.39E-4	0.006105	0.013064	0.001803	0.006865
Aerococcus	0.0	0.0	0.0	0.0	0.00274	0.006691	0.005074	0.015222
Aestuariispira	0.001969	0.003302	0.0	0.0	0.001894	0.004338	0.014959	0.037024
Akkermansia	1.160609	2.021166	13.365165	13.247645	0.059285	0.112581	1.0E-6	1.1E-5
Alcaligenes	0.0	0.0	0.0	0.0	0.001522	0.005529	0.138122	0.204091
Alistipes	0.503952	0.29096	1.733005	1.217677	0.39972	0.297705	8.4E-5	5.61E-4
Allobaculum	2.759094	5.046196	7.690462	8.061033	1.993459	3.854305	0.007815	0.021491
Alloprevotella	3.072959	4.21501	3.72E-4	8.01E-4	2.871299	2.083043	0.0	0.0
Anaerofilum	0.001918	0.003712	0.0	0.0	0.0	0.0	0.002974	0.010153
Anaerofustis	0.001615	0.001554	0.005205	0.008995	5.45E-4	0.001224	0.077939	0.137785
Anaeroplasma	0.001319	0.003957	0.001049	0.00275	0.020668	0.035543	9.2E-5	5.69E-4
Anaerotruncus	0.104404	0.08598	0.129344	0.188729	0.37919	0.211472	7.19E-4	0.003236
Anaerovorax	0.020741	0.033543	0.023253	0.020989	0.011559	0.013488	0.263369	0.351507
Bacteroides	0.934642	0.690758	0.0	0.0	1.741362	2.04496	0.0	0.0
Barnesiella	16.573388	5.216638	13.240646	10.485443	15.838599	4.603497	0.316486	0.401694
Bifidobacterium	1.5E-4	5.81E-4	0.077596	0.195644	0.0	0.0	0.005589	0.016274
Blautia	0.141411	0.251003	0.1651	0.162918	0.089335	0.113162	0.229602	0.315703
Brachybacterium	1.46E-4	5.64E-4	0.0	0.0	8.81E-4	0.003524	0.590057	0.649063
Brevibacterium	4.36E-4	9.03E-4	0.0	0.0	8.05E-4	0.001528	0.106691	0.18211
Brevundimonas	0.0	0.0	0.0	0.0	2.74E-4	0.001098	0.379557	0.436932
Butyricicoccus	0.046331	0.052389	0.031548	0.035877	0.074208	0.093287	0.023094	0.049702
Butyricimonas	0.001862	0.004956	3.0E-4	0.001202	0.012677	0.048915	0.370381	0.436932
Butyrivibrio	0.459347	0.657843	0.357968	0.40104	0.465401	0.55033	0.899977	0.921488
Christensenella	0.002019	0.004116	0.0	0.0	0.0	0.0	0.010535	0.027278
Clostridium_III	0.029353	0.033186	0.011562	0.00854	0.072984	0.061121	0.001562	0.006372
Clostridium_IV	0.799015	0.659324	0.618847	0.733971	1.555163	1.478216	0.003782	0.012078
Clostridium_XVIII	0.048653	0.103726	0.034872	0.084293	0.015688	0.024041	0.496499	0.564982
Clostridium_XlVa	9.580237	7.187965	10.441677	8.438974	8.910029	7.478895	0.778197	0.810963
Clostridium_XlVb	0.401657	0.485695	0.068406	0.046721	0.310219	0.307297	1.13E-4	6.21E-4
Clostridium_sensu_stricto	0.037627	0.069245	0.287869	0.301615	0.001774	0.003361	4.0E-6	4.0E-5
Comamonas	0.0	0.0	0.0	0.0	7.78E-4	0.002079	0.048102	0.093374
Coprobacillus	0.001438	0.005568	0.005855	0.008126	5.88E-4	0.001367	7.54E-4	0.003245
Coprococcus	0.006987	0.009495	0.013707	0.017618	0.003079	0.003915	0.127933	0.204091
Corynebacterium	0.001033	0.001409	0.006098	0.016637	0.052563	0.116847	0.147652	0.211849
Desulfovibrio	0.650241	0.442175	0.633202	0.45187	0.792603	0.543849	0.725552	0.780757
Devosia	0.0	0.0	0.0	0.0	1.26E-4	5.04E-4	0.379557	0.436932
Dietzia	1.46E-4	5.66E-4	0.0	0.0	9.03E-4	0.002678	0.344272	0.426037
Eisenbergiella	0.145883	0.292726	0.040855	0.048175	0.028239	0.023688	0.651075	0.708312
Empedobacter	0.0	0.0	0.0	0.0	0.00199	0.005138	0.048102	0.093374
Enterococcus	0.005725	0.020966	5.22E-4	9.37E-4	0.037872	0.10247	0.006282	0.017769
Enterorhabdus	0.045353	0.044811	0.049518	0.05947	0.149567	0.24319	0.071947	0.129505
Escherichia	1.666264	4.607174	0.0	0.0	0.181495	0.261879	0.0	0.0
Ethanoligenens	8.77E-4	0.001383	6.72E-4	0.001287	0.001852	0.002535	0.314851	0.401694
Eubacterium	0.69583	1.062985	0.378337	0.238982	0.243069	0.314744	0.177716	0.247801
Facklamia	1.44E-4	5.56E-4	0.0	0.0	0.002202	0.006115	0.054674	0.102127
Faecalibacterium	0.003565	0.004603	0.0	0.0	0.001114	0.001827	0.003274	0.010804
Faecalicoccus	0.017482	0.040281	0.00586	0.008292	0.035972	0.026574	5.9E-4	0.002781
Flavobacterium	0.0	0.0	0.0	0.0	5.55E-4	0.001707	0.138122	0.204091
Flavonifractor	0.830268	0.918707	0.565408	0.62732	0.459827	0.255143	0.552136	0.621153
Gemmiger	5.85E-4	0.001297	2.57E-4	7.02E-4	0.001837	0.003649	0.147123	0.211849
Gemmobacter	0.0	0.0	0.0	0.0	0.001385	0.005539	0.379557	0.436932
Gordonibacter	4.57E-4	0.001283	8.35E-4	0.002382	2.78E-4	7.59E-4	0.981262	0.981262
GpI	8.86E-4	0.001627	8.84E-4	0.002288	4.22E-4	9.08E-4	0.758147	0.80706
Helicobacter	0.610448	0.769763	0.037423	0.071464	0.795285	0.754695	1.0E-6	1.1E-5
Hydrogenoanaerobacterium	0.045703	0.039609	0.020426	0.021259	0.052107	0.024874	0.004247	0.013139
Intestinimonas	0.073045	0.072916	0.013639	0.013761	0.069938	0.036028	5.0E-6	4.5E-5
Jeotgalicoccus	0.0	0.0	0.003323	0.010071	0.0	0.0	0.016001	0.037717
Klebsiella	1.5E-4	5.8E-4	0.0	0.0	0.005456	0.01486	0.054674	0.102127
Kurthia	0.0	0.0	0.0	0.0	0.018363	0.044927	4.38E-4	0.002168
Lachnospiracea_incertae_sedis	0.407276	0.411357	0.22339	0.313032	0.27793	0.380676	0.022605	0.049702
Lactobacillus	2.946166	2.927567	6.226153	4.587937	3.519447	5.607131	0.017166	0.039522
Leucobacter	0.0	0.0	0.0	0.0	6.41E-4	0.002052	0.138122	0.204091
Lysinibacillus	0.0	0.0	0.0	0.0	5.14E-4	0.001572	0.138122	0.204091
Microbacterium	0.0	0.0	0.0	0.0	0.001133	0.004532	0.379557	0.436932
Mucispirillum	0.293036	0.545131	0.114642	0.207475	0.376632	0.377918	0.002438	0.00862
Mycoplasma	0.001344	0.002784	0.0	0.0	0.0	0.0	0.010535	0.027278
Nitrosomonas	0.001056	0.002074	0.0	0.0	0.001281	0.001659	0.01768	0.03978
Odoribacter	0.050925	0.079387	0.254436	0.298153	0.024681	0.034865	2.06E-4	0.001073
Oligella	0.0	0.0	1.13E-4	4.51E-4	5.26E-4	0.001439	0.355197	0.43413
Olsenella	0.095877	0.157913	0.002648	0.005494	0.031343	0.042241	1.11E-4	6.21E-4
Oscillibacter	0.767386	0.698638	0.322046	0.268758	0.57414	0.252644	0.010746	0.027278
Paenalcaligenes	1.45E-4	5.61E-4	0.0	0.0	5.4E-4	0.001255	0.158369	0.223979
Paenochrobactrum	0.0	0.0	0.0	0.0	0.006176	0.024139	0.138122	0.204091
Parabacteroides	0.554088	0.913391	0.0	0.0	0.291855	0.219089	0.0	0.0
Paracoccus	0.0	0.0	0.0	0.0	0.01543	0.058219	0.016001	0.037717
Paraprevotella	0.10716	0.337589	3.97E-4	0.001587	0.019541	0.026186	8.3E-5	5.61E-4
Parasutterella	0.108429	0.107338	0.083955	0.141427	0.09372	0.105604	0.130889	0.204091
Parvibacter	0.07748	0.096087	0.175222	0.262535	0.034079	0.054432	0.266293	0.351507
Photobacterium	4.59E-4	0.001776	0.0	0.0	1.37E-4	5.49E-4	0.58755	0.649063
Prevotella	15.007175	8.178908	1.998302	2.196937	18.620351	13.209649	1.0E-6	1.1E-5
Pseudochrobactrum	0.0	0.0	1.21E-4	4.83E-4	0.089943	0.34454	0.001609	0.006372
Pseudoflavonifractor	0.530249	0.38915	0.373056	0.309586	0.415251	0.170547	0.251287	0.340786
Pseudomonas	0.001048	0.001688	0.001398	0.002049	9.93E-4	0.001645	0.91218	0.921488
Reyranella	1.44E-4	5.56E-4	0.0	0.0	0.0	0.0	0.344154	0.426037
Rikenella	0.030041	0.078727	4.0E-4	0.001145	0.238539	0.244931	1.0E-6	1.1E-5
Romboutsia	0.015106	0.041519	0.060543	0.117463	0.040858	0.07681	0.039811	0.08211
Roseburia	0.143638	0.225952	0.778027	1.043655	0.066983	0.058979	8.5E-5	5.61E-4
Ruminococcus	0.847796	1.720194	0.078285	0.063459	0.259358	0.270847	0.00222	0.00814
Ruminococcus2	0.00276	0.008939	0.002403	0.004749	5.73E-4	0.002291	0.130387	0.204091
Saccharibacteria	0.240658	0.161017	0.038149	0.046471	0.338007	0.28471	1.0E-6	1.1E-5
Sphingobacterium	0.0	0.0	0.0	0.0	5.48E-4	0.0017	0.138122	0.204091
Staphylococcus	0.01568	0.031913	0.186989	0.519923	0.075144	0.155786	0.056205	0.103042
Streptococcus	0.007363	0.006948	0.003314	0.0041	0.007211	0.007872	0.10489	0.18211
Turicibacter	2.95E-4	7.8E-4	0.08735	0.162088	1.39E-4	5.54E-4	4.9E-5	4.04E-4
Unclassified	36.173365	6.493817	38.754961	8.731296	36.726319	6.861104	0.906574	0.921488
Vagococcus	0.0	0.0	0.0	0.0	0.002285	0.008018	0.048102	0.093374
Vampirovibrio	0.016603	0.020164	0.032267	0.027764	0.010076	0.009243	0.029644	0.062442
