# Supplementary material for: Whole genome sequence analysis of two subspecies of Companilactobacillus Futsaii and experimental verification of drug resistance and effect on the exploratory behavior of mice based on unique gene
Source: PLoS One. 2022 Sep 9;17(9):e0274244. doi: 10.1371/journal.pone.0274244 (PMC9462788; doi:10.1371/journal.pone.0274244)
Supplement: S6 File — (XLSX) [file pone.0274244.s014.xlsx]

## Sheet: Sheet1
Top10	31 Day(%)	37 Day(%)	p-value
Prevotella	15.0072	25.6304	0.943803
Barnesiella	16.5734	19.9191	0.180465
Clostridium_XlVa	9.58024	7.33124	0.359468
Alloprevotella	3.07296	2.8413	0.480868
Lactobacillus	2.94617	1.51385	0.621705
Allobaculum	2.75909	0.019302	0.002661
Clostridium_IV	0.799015	1.84096	0.887885
Helicobacter	0.610448	1.64129	0.259383
Bacteroides	0.934642	1.13815	0.290347
Desulfovibrio	0.650241	1.29704	0.621705
