# Supplementary material for: Whole genome sequence analysis of two subspecies of Companilactobacillus Futsaii and experimental verification of drug resistance and effect on the exploratory behavior of mice based on unique gene
Source: PLoS One. 2022 Sep 9;17(9):e0274244. doi: 10.1371/journal.pone.0274244 (PMC9462788; doi:10.1371/journal.pone.0274244)
Supplement: S7 File — (XLSX) [file pone.0274244.s015.xlsx]

## Sheet: Sheet1
Top10	31 Day(%)	37 Day(%)	P-value
Prevotella	18.6204	16.6282	0.630362
Barnesiella	15.8386	13.603	0.183378
Clostridium_XlVa	8.91003	8.67199	0.932324
Lactobacillus	3.51945	1.65241	0.712881
Alloprevotella	2.8713	1.15186	0.065776
Desulfovibrio	0.792603	2.60262	0.007163
Clostridium_IV	1.55516	1.52569	0.798907
Bacteroides	1.74136	0.984374	0.444696
Allobaculum	1.99346	0.471444	0.038042
Helicobacter	0.795285	1.19608	0.183378
