# Supplementary material for: Whole genome sequence analysis of two subspecies of Companilactobacillus Futsaii and experimental verification of drug resistance and effect on the exploratory behavior of mice based on unique gene
Source: PLoS One. 2022 Sep 9;17(9):e0274244. doi: 10.1371/journal.pone.0274244 (PMC9462788; doi:10.1371/journal.pone.0274244)
Supplement: S8 File — (XLSX) [file pone.0274244.s016.xlsx]

## Sheet: Sheet1
Top10	31 Day(%)	37 Day(%)	p-value
Barnesiella	13.2406	16.9681	0.269606
Akkermansia	13.3652	9.33007	0.590693
Clostridium_XlVa	10.4417	7.53488	0.590693
Lactobacillus	6.22615	1.66442	0.00425
Allobaculum	7.69046	0.134737	0.000209
Alistipes	1.733	3.62424	0.009997
Prevotella	1.9983	2.20004	0.515008
Desulfovibrio	0.633202	2.45405	0.119499
Helicobacter	0.037423	2.49576	0.000102
Odoribacter	0.254436	1.16634	0.000927
