# Supplementary material for: Whole genome sequence analysis of two subspecies of Companilactobacillus Futsaii and experimental verification of drug resistance and effect on the exploratory behavior of mice based on unique gene
Source: PLoS One. 2022 Sep 9;17(9):e0274244. doi: 10.1371/journal.pone.0274244 (PMC9462788; doi:10.1371/journal.pone.0274244)
Supplement: S9 File — (XLS) [file pone.0274244.s017.xls]

ID	Name	Other_name(Kegg_name)	Formula	Molecular Weight	RT [min]	Kegg_ID	KEGG_pathway	HMDB_ID	Lipidmaps_ID	SuperClass(HMDB)	Class(HMDB)	SubClass(HMDB)	CATEGORY(Lipidmaps)	MAIN_CLASS(Lipidmaps)	SUB_CLASS(Lipidmaps)	mzCloud_Results	mzVault_Results	MassList_Results	m/z	pos_control_1	pos_control_2	pos_control_3	pos_control_4	pos_control_5	pos_control_6	pos_control_7	pos_Y97_1	pos_Y97_2	pos_Y97_3	pos_Y97_4	pos_Y97_5	pos_Y97_6	FC	log2FC	Pvalue	ROC	VIP	Up.Down
Com_13732_pos	Prostaglandin A3	--	C20 H28 O4	166.09786	7.664	--	--	--	LMFA03010140	--	--	--	Fatty Acyls [FA]	Eicosanoids [FA03]	Prostaglandins [FA0301]	Invalid mass	No results	No results	333.203	1444059.28	2017769.634	1649432.962	1676919.166	2111537.75	2269781.105	3048737.56	4282248.753	3045781.962	3682853.053	3969227.393	2901272.51	3895182.848	0.559641056	-0.837426291	0.000337578	0.952380952	2.068760201	up
Com_9187_pos	3-(1H-imidazol-4-yl)-2-(isopropylsulfonyl)acrylonitrile	--	C9 H11 N3 O2 S	225.06067	5.192	--	--	--	--	--	--	--	--	--	--	Invalid mass	No results	No results	226.06795	961981.9402	1252458.344	1875069.89	894510.6367	1287512.067	8592240.1	1931930.022	410516.1139	478716.8651	376157.7515	260550.6716	887346.393	289384.8985	5.326696381	2.41324105	0.002050211	1	2.241393176	down
Com_6787_pos	Lysopc 20:0	--	C28 H58 N O7 P	551.39653	10.125	--	--	--	--	--	--	--	--	--	--	No results	No results	Full match	552.4024	5521226.345	7165205.141	4966311.16	6307824.816	5056984.089	6563516.546	7510076.124	8990478.086	6959709.009	9927421.965	11750179.74	8261708.063	7988588.573	0.685534131	-0.544699599	0.003016644	0.952380952	1.273985527	up
Com_23114_pos	N-(5-acetamidopentyl)acetamide	--	C9 H18 N2 O2	186.13667	5.085	--	--	--	--	--	--	--	--	--	--	Full match	No results	No results	187.14418	419415.4794	370007.6796	487710.6782	170100.9325	697362.7666	1368385.528	1045164.766	179597.1767	148963.6826	247056.1729	148684.8871	126376.2947	174164.0179	3.812278351	1.930653461	0.003601318	0.928571429	2.480338568	down
Com_830_pos	Methyl palmitate	Methyl palmitate	C17 H34 O2	287.28209	6.218	cpd:C16995	--	HMDB0061859	--	Lipids and lipid-like molecules	Fatty Acyls	Fatty acid esters	--	--	--	Invalid mass	No results	No results	288.28925	99344481.78	115157291.2	93956161.15	164920149.2	183015582.1	117049840.3	134955075.8	71722628.23	83074777.64	91555244.78	78199090.14	62388717.08	105903747	1.579865093	0.65980137	0.003724063	0.952380952	2.127343695	down
Com_7536_pos	Lysopc 16:1	--	C24 H48 N O7 P	493.31816	9.473	--	--	--	--	--	--	--	--	--	--	No results	No results	Full match	494.32504	5751752.316	4538900.832	4232645.346	2274956.348	3870016.611	5331178.846	5524833.005	9706939.455	5070177.148	10110474.32	10291815.35	7061456.341	7036694.375	0.548339161	-0.866859584	0.003830322	0.928571429	1.573037893	up
Com_24845_pos	Azetidine-2-carboxylic acid	--	C4 H7 N O2	101.04781	1.319	--	--	HMDB0248797	--	Organoheterocyclic compounds	Azetidines	Azetidinecarboxylic acids or derivatives	--	--	--	No results	No results	Full match	203.10271	545829.7578	587029.9544	701205.4118	558678.616	957874.1668	623541.3653	198842.6708	59632.82371	649444.8986	54886.75944	57097.5311	45618.0443	55393.57504	3.879146614	1.955739304	0.004224816	0.880952381	2.001936186	down
Com_7330_pos	PC (18:3e/4:0)	--	C30 H56 N O7 P	573.37931	10.111	--	--	--	--	--	--	--	--	--	--	No results	Full match	No results	574.38702	4681229.125	6190297.627	3683721.373	5788944.068	4153341.03	4574291.106	6445404.971	8445956.196	5296228.161	8817403.261	10663523.97	7203747.993	6769773.917	0.645032011	-0.632557337	0.006660467	0.928571429	1.364536008	up
Com_4448_pos	LPC 18:4	--	C26 H46 N O7 P	515.30032	8.035	--	--	--	LMGP01050129	--	--	--	Glycerophospholipids [GP]	Glycerophosphocholines [GP01]	Monoacylglycerophosphocholines [GP0105]	No results	Full match	No results	516.3078	6979090.903	9587762.518	5918746.009	9717328.434	6354575.134	11543631.97	10523980.62	10017678.57	11963975.83	20472591.87	12078033.79	15473652.95	12124879.36	0.632702676	-0.660400397	0.008748836	0.952380952	1.431188581	up
Com_3521_pos	3-Methoxybenzaldehyde	--	C8 H8 O2	136.0524	5.622	--	--	HMDB0031459	--	Benzenoids	Benzene and substituted derivatives	Benzoyl derivatives	--	--	--	Full match	No results	Full match	137.0596	17410901.18	24456853.43	16460463.27	15527149.04	21707434.65	20304471.35	24038150.77	13244820.01	20497135.29	13431866.21	10412866.1	14304881.41	9980697.176	1.46470765	0.550612737	0.012166956	0.904761905	1.50060322	down
Com_1202_pos	N-Acetyl-L-leucine	N-Acetyl-L-leucine	C8 H15 N O3	173.10511	5.61	cpd:C02710	--	HMDB0011756	--	Organic acids and derivatives	Carboxylic acids and derivatives	Amino acids, peptides, and analogues	--	--	--	Full match	Full match	Full match	174.11232	24624923.36	32624354.6	52342705.11	21399964.03	53932397.37	27168161.04	45195425.81	78196369.6	34540343.16	83371022.54	99358819.48	50699770.89	70127324.38	0.529752286	-0.916610188	0.012263462	0.880952381	1.92034486	up
Com_3250_pos	1-Oleoyl-Sn-Glycero-3-Phosphocholine	--	C26 H52 N O7 P	521.34867	6.732	--	--	HMDB0002815	--	Lipids and lipid-like molecules	Glycerophospholipids	Glycerophosphocholines	--	--	--	No results	No results	Full match	544.33789	28024535.86	14097622.93	16098640.96	17910582.37	29613320.86	22592245.64	17164898.66	11485457.27	7306438.995	9999376.297	10424619.24	16335081.16	18595940.3	1.682010263	0.750186509	0.013093215	0.857142857	1.246260393	down
Com_7121_pos	5-Hydroxyindole-3-acetic acid	--	C10 H9 N O3	191.06122	5.262	--	--	HMDB0000763	--	Organoheterocyclic compounds	Indoles and derivatives	Indolyl carboxylic acids and derivatives	--	--	--	Invalid mass	Invalid mass	No match	192.06848	1863075.369	3201948.083	3927059.58	848615.9122	2489279.136	1832740.029	4441858.547	4929661.167	3037038.574	5824568.304	11071578.62	4000912.518	6346151.281	0.452906008	-1.142716417	0.013112539	0.904761905	1.83024631	up
Com_4194_pos	Oleic acid	(9Z)-Octadecenoic acid; (Z)-Octadec-9-enoic acid; Oleate; Oleic acid	C18 H34 O2	282.25528	8.611	cpd:C00712	map00061 Fatty acid biosynthesis;map01040 Biosynthesis of unsaturated fatty acids	HMDB0000207	LMFA01030002	Lipids and lipid-like molecules	Fatty Acyls	Fatty acids and conjugates	Fatty Acyls [FA]	Fatty Acids and Conjugates [FA01]	Unsaturated fatty acids [FA0103]	Full match	No results	No results	283.26254	10326421.36	9333265.058	8053405.147	3759725.646	6518742.521	6707387.381	8703018.479	4970739.722	2047536.251	4749692.915	2428427.072	2571435.655	6712906.684	1.949389869	0.963022652	0.013573527	0.880952381	1.678336363	down
Com_24790_pos	8-(2,3-dihydroxy-3-methylbutyl)-7-methoxy-2H-chromen-2-one	--	C15 H18 O5	294.08456	5.098	--	--	--	--	--	--	--	--	--	--	Invalid mass	No results	No results	295.09192	155332.0027	158157.3835	185195.0348	219065.2671	354266.666	299290.2043	184137.6734	287058.6109	369783.6999	330029.4683	431317.0184	286754.246	258889.5732	0.678895901	-0.558737721	0.015231383	0.833333333	1.064955008	up
Com_25345_pos	N-[1-(4-methoxy-2-oxo-2H-pyran-6-yl)-2-methylbutyl]acetamide	--	C13 H19 N O4	275.11444	4.784	--	--	--	--	--	--	--	--	--	--	Invalid mass	No results	No results	276.12149	138888.5585	131488.8859	201239.0025	171293.7775	228076.525	253493.6079	291136.3556	234703.0909	211349.5724	315808.8131	405241.7558	332918.1674	318487.8685	0.667241996	-0.583718	0.017598915	0.880952381	1.164750718	up
Com_4961_pos	8-Hydroxyquinoline	8-Hydroxyquinoline; Oxyquinoline	C9 H7 N O	163.0631	5.294	cpd:C19434	--	--	--	--	--	--	--	--	--	Invalid mass	Invalid mass	No match	164.07014	7656895.325	8853181.582	8748899.28	9259254.991	7646023.606	15901841.37	11243598.58	11570163.05	12476372.77	15144539.09	16367715.09	11033767.2	14030250.87	0.736867286	-0.44052329	0.018648998	0.857142857	1.322453155	up
Com_1861_pos	PC (18:0/20:5)	--	C46 H82 N O8 P	785.59248	6.726	--	--	--	LMGP01010807	--	--	--	Glycerophospholipids [GP]	Glycerophosphocholines [GP01]	Diacylglycerophosphocholines [GP0101]	No results	Invalid mass	No results	808.58197	6052615.616	4330728.928	6895956.403	6639815.057	6047660.678	5608655.35	4768156.474	1819435.437	1521405.142	1964920.025	3833044.9	5520478.493	4002678.601	1.852978675	0.889846278	0.01867335	0.952380952	1.388742122	down
Com_200_pos	PC (14:1e/2:0)	--	C24 H48 N O7 P	493.31639	8.459	--	--	--	--	--	--	--	--	--	--	No results	Full match	Full match	494.32358	345416274.7	311398753.5	228370740.7	324973283	198587084.6	426310725.8	344448419.1	525961478.5	264940143.9	871219081.7	480960244.1	552752407.8	526075854	0.579826203	-0.786307563	0.021646197	0.880952381	1.180808261	up
Com_24187_pos	LNH	--	C16 H26 N6 O5	382.19486	4.671	--	--	--	--	--	--	--	--	--	--	Full match	No results	No results	383.20224	526200.0199	815859.2832	795410.521	482678.4697	546601.5053	732558.0735	781273.588	836191.9329	923080.0964	855289.7853	825944.7491	849327.1631	798904.3919	0.788393286	-0.343012605	0.022584152	0.976190476	1.712631383	up
Com_13497_pos	Tetranor-12(S)-HETE	--	C16 H26 O3	288.16961	7.939	--	--	--	--	--	--	--	--	--	--	Invalid mass	No results	No results	289.17697	1355273.397	1675343.647	1460089.218	1557180.377	1381346.567	1901052.894	2272570.928	3714275.63	1875897.202	2781284.097	1580618.907	2596789.978	2567288.893	0.657925658	-0.604003519	0.023370651	0.880952381	1.701263307	up
Com_13719_pos	LPC 16:3	--	C24 H44 N O7 P	489.2854	7.843	--	--	--	--	--	--	--	--	--	--	No results	Full match	No results	490.29242	1410009.76	3244847.016	1750450.758	1842485.722	1341292.344	1765492.201	1970465.437	2509009.739	1982042.823	4531444.708	3312894.525	2399582.945	2678072.598	0.655914235	-0.608420908	0.023507385	0.904761905	1.704273646	up
Com_986_pos	Eicosapentaenoic acid	(5Z,8Z,11Z,14Z,17Z)-Icosapentaenoic acid; (5Z,8Z,11Z,14Z,17Z)-Eicosapentaenoic acid; Eicosapentaenoic acid; 5,8,11,14,17-Icosapentaenoic acid; (5Z,8Z,11Z,14Z,17Z)-Eicosapentaenoate	C20 H30 O2	302.22399	9.324	cpd:C06428	map01040 Biosynthesis of unsaturated fatty acids	HMDB0001999	--	Lipids and lipid-like molecules	Fatty Acyls	Fatty acids and conjugates	--	--	--	Full match	Full match	Full match	303.23117	100235134.6	88180990.67	100557837.1	115843056.5	138422023.6	119448693.3	107849314.6	84255511.32	71152856.71	19344894.41	54508606.14	68536865.41	64011984.51	1.825430522	0.868236759	0.024083727	1	2.147931562	down
Com_1632_pos	Beta-Muricholic acid	--	C24 H40 O5	408.28733	7.179	--	--	HMDB0000865	LMST04010067	Lipids and lipid-like molecules	Steroids and steroid derivatives	Bile acids, alcohols and derivatives	Sterols [ST]	Bile acids and derivatives [ST04]	C24 bile acids, alcohols, and derivatives [ST0401]	No results	No results	Full match	391.28384	3412463.523	12927325.21	10635073.34	3302316.441	6516561.002	3252411.47	8600747.896	23656045.19	4096277.388	29980299.1	16296284.76	18981249.94	68205225.83	0.258643693	-1.95096208	0.025052331	0.904761905	1.925748556	up
Com_2782_pos	L-Pipecolate	L-Pipecolate; Pipecolinic acid; Pipecolic acid; 2-Piperidinecarboxylic acid; (S)-Piperidine-2-carboxylic acid	C6 H11 N O2	129.07895	1.805	cpd:C00408	map00310 Lysine degradation;map01100 Metabolic pathways	HMDB0000716	--	Organic acids and derivatives	Carboxylic acids and derivatives	Amino acids, peptides, and analogues	--	--	--	No results	No results	Full match	130.08623	20047957.86	19253462.35	27916287.5	27845787.33	39219079.73	20636049.99	31047726.67	21398070.7	19506032.8	18459496.53	16166207.21	17544901.26	22101464.64	1.383964456	0.468806891	0.025483058	0.833333333	1.857915445	down
Com_1813_pos	gamma-Glutamyltyrosine	--	C14 H18 N2 O6	310.11582	4.931	--	--	HMDB0011741	--	Organic acids and derivatives	Carboxylic acids and derivatives	Amino acids, peptides, and analogues	--	--	--	No results	Full match	No results	311.12332	16042883.72	25779973.68	25868879.52	23825801.5	33930702.51	25129368.34	39855812.19	49744553.01	22623650.89	42855494.98	59384235.53	37012712.18	47608152.06	0.62967019	-0.667331726	0.026393506	0.833333333	1.696950573	up
Com_13411_pos	2-[(2-amino-6-methylpyrimidin-4-yl)thio]-4,6-dimethylnicotinonitrile	--	C13 H13 N5 S	271.08466	5.476	--	--	--	--	--	--	--	--	--	--	Invalid mass	No results	No results	272.09232	328032.7212	290217.2638	399562.991	4066402.277	1265230.867	458316.6499	1006116.622	1180363.227	2746916.633	3474419.391	962370.3388	4299374.391	2208288.374	0.450358489	-1.15085424	0.027411599	0.80952381	1.906808418	up
Com_8523_pos	4-Butylresorcinol	--	C10 H14 O2	166.09939	5.568	--	--	--	--	--	--	--	--	--	--	No results	No results	Full match	167.10669	3724771.508	5671060.769	5064067.722	5753137.005	6484332.738	5363878.264	7905913.924	9117642.96	5824090.485	8106213.52	7412934.401	6489561.507	7738285.121	0.766581841	-0.383488272	0.027866785	0.880952381	1.73351928	up
Com_348_pos	Indole	Indole; 2,3-Benzopyrrole	C8 H7 N	117.0577	5.144	cpd:C00463	map00380 Tryptophan metabolism;map00400 Phenylalanine, tyrosine and tryptophan biosynthesis;map01100 Metabolic pathways;map04974 Protein digestion and absorption	HMDB0000738	--	Organoheterocyclic compounds	Indoles and derivatives	Indoles	--	--	--	Full match	No results	No results	118.06499	231200503.8	260878266.7	250408961.4	314611869.4	411875249	341757416.8	339965169.9	360374696.1	324108557.5	430169933.9	430695934.1	420777358.1	346233107.8	0.797218113	-0.326953607	0.028263475	0.880952381	1.380140976	up
Com_2544_pos	N-Oleoyl Glycine	--	C20 H37 N O3	339.27635	7.878	--	--	HMDB0241916	LMFA08020082	Organoheterocyclic compounds	Diazines	Pyrimidines and pyrimidine derivatives	Fatty Acyls [FA]	Fatty amides [FA08]	N-acyl amines [FA0802]	No results	No results	Full match	340.28384	18592820.62	23630820.98	14865214.86	18282987.61	23336177.74	20843577.54	21455608.57	23398990.64	35104898.44	29109799.32	28225023.72	22326381.67	20223182.31	0.763082496	-0.390089061	0.0296855	0.833333333	1.788798237	up
Com_10884_pos	Glyceraldehyde 3-phosphate diethyl acetal	--	C7 H15 Ba O7 P	379.96155	1.31	--	--	--	--	--	--	--	--	--	--	No results	No results	Full match	380.96896	1924100.279	2520532.949	1447817.933	1000939.41	1638029.617	2400115.491	4266571.434	5241006.558	1801006.63	3060983.282	6219661.451	2987226.257	5356198.11	0.528132064	-0.921029361	0.031587911	0.857142857	1.588567496	up
Com_10163_pos	3-ethyl-4-hydroxy-1-methyl-1,2-dihydroquinolin-2-one	--	C12 H13 N O2	203.09429	6.412	--	--	--	--	--	--	--	--	--	--	Full match	No results	No results	204.10172	6864260.008	4531129.771	4288798.23	3422214.316	5037947.681	5103634.055	6415335.695	3552449.244	5557811.896	3597421.757	2399448.874	3492797.064	2395956.053	1.455931005	0.54194199	0.032106442	0.80952381	1.549652299	down
Com_12218_pos	3-(methylsulfonyl)-2H-chromen-2-one	--	C10 H8 O4 S	245.99335	6.355	--	--	--	--	--	--	--	--	--	--	Invalid mass	No results	No results	247.00063	3821205.026	3850642.534	1939194.431	2675998.866	5252262.167	5346267.261	4841959.934	1938575.878	1965587.777	4560874.292	1315803.79	2389044.894	1997624.843	1.677532043	0.746340324	0.033430967	0.833333333	1.575360783	down
Com_4076_pos	Isovalerylglycine	--	C7 H13 N O3	159.08944	5.394	--	--	HMDB0000678	--	Organic acids and derivatives	Carboxylic acids and derivatives	Amino acids, peptides, and analogues	--	--	--	No results	Full match	Full match	160.09688	6877868.159	13173053.47	12656813.43	6997303.539	5130198.478	8600890.492	10365050.06	15498055.14	8003330.345	13080016.99	21594142.57	11407742.72	21524335.54	0.600243116	-0.736381143	0.033598927	0.833333333	1.542277693	up
Com_12360_pos	5,6-dimethyl-3-[5-(trifluoromethyl)pyridin-2-yl]-1,2,4-triazine	--	C11 H9 F3 N4	254.07578	5.079	--	--	--	--	--	--	--	--	--	--	Invalid mass	No results	No results	255.0833	2461518.861	3777225.191	4316763.694	1315244.152	1946267.411	2237451.852	3924461.729	4713702.395	4187271.534	4062827.511	5113847.635	2751586.313	5093784.365	0.660602036	-0.598146679	0.034044053	0.880952381	1.529744868	up
Com_1789_pos	8,15-Dihete	--	C20 H32 O4	336.22942	7.493	--	--	HMDB0010219	LMFA03060109	Lipids and lipid-like molecules	Fatty Acyls	Eicosanoids	Fatty Acyls [FA]	Eicosanoids [FA03]	Hydroxy/hydroperoxyeicosatetraenoic acids [FA0306]	No results	No results	Full match	337.23605	21676206.72	25745207.11	41686147.01	7435214.078	23117756.54	18414715.11	10908767.65	35614592.11	45978002.04	30328410.07	49096943.27	18527335.1	44078254.6	0.571051622	-0.808306927	0.034254645	0.857142857	1.396972307	up
Com_10179_pos	LPC 14:1	--	C22 H44 N O7 P	465.28507	7.796	--	--	--	LMGP01050014	--	--	--	Glycerophospholipids [GP]	Glycerophosphocholines [GP01]	Monoacylglycerophosphocholines [GP0105]	No results	Full match	No results	466.29245	1451843.719	1110167.598	781363.9849	1300830.846	825623.462	1377407.323	1306449.835	2146522.477	1021833.798	7178997.61	1737691.691	2952074.261	2465599.564	0.399302201	-1.324447072	0.034296576	0.880952381	1.778515942	up
Com_7038_pos	Gamma-Glu-Leu	--	C11 H20 N2 O5	260.13804	6.453	--	--	HMDB0011171	--	Organic acids and derivatives	Carboxylic acids and derivatives	Amino acids, peptides, and analogues	--	--	--	No results	No results	Full match	261.14532	2153584.366	3415191.037	2817012.005	2790521.674	3250144.675	2073791.074	3851796.485	6039480.357	2594219.253	5619912.844	11224229.39	4466780.232	3822785.516	0.516610782	-0.952850341	0.034573847	0.857142857	1.734677878	up
Com_3995_pos	7-(3,4-dihydroxyphenyl)-5-hydroxy-1-(4-hydroxyphenyl)heptan-3-one	--	C19 H22 O5	330.14634	5.735	--	--	--	--	--	--	--	--	--	--	Full match	No results	No results	313.14328	13926401.6	15833580.38	12369494.19	10707656	14126695.6	12823607.93	20778006.23	9312642.291	15025674.16	10807325.49	5394894.043	10105959.42	5378943.466	1.53856805	0.621588255	0.034986771	0.857142857	1.671060578	down
Com_2181_pos	octadec-9-ynoic acid	--	C18 H32 O2	262.22884	8.065	--	--	--	--	--	--	--	--	--	--	Invalid mass	No results	No results	263.23599	14013957.8	7519363.248	7174779.575	5564347.839	8778679.778	10109706.47	15336910.86	3736688.454	7740712.398	5468059.941	2213457.935	7321008.214	6760609.473	1.766287782	0.820720421	0.035331557	0.857142857	1.243950489	down
Com_3832_pos	Avobenzone	--	C20 H22 O3	327.18266	6.587	--	--	HMDB0248746	--	Phenylpropanoids and polyketides	Linear 1,3-diarylpropanoids	Chalcones and dihydrochalcones	--	--	--	Invalid mass	No results	No results	328.19012	23284822.29	15428067.65	17759691.8	10445637.12	20044428.89	11252034.5	11554134.25	10612878.22	5137199.215	15239728.41	8003629.219	9880388.753	11201480.46	1.566160307	0.64723189	0.037065682	0.880952381	1.725434763	down
Com_442_pos	6-Methylquinoline	--	C10 H9 N	143.0733	5.145	--	--	HMDB0033115	--	Organoheterocyclic compounds	Quinolines and derivatives	-	--	--	--	Full match	No results	No results	144.08063	166539694.2	188831718.1	181648749.5	235083096.7	302207759.3	254540603.6	246998594.6	256777829	233953109.9	305753014.8	316670167.2	318460103.9	252038362.6	0.802260969	-0.317856484	0.038641917	0.833333333	1.319625193	up
Com_2772_pos	Azaspiracid-1	--	C47 H71 N O12	803.55711	11.829	--	--	HMDB0033805	--	Organoheterocyclic compounds	Azaspirodecane derivatives	-	--	--	--	Invalid mass	No results	No results	842.52026	25034291.53	18242495.11	20494562.05	28838286.04	33554191.59	22097189.2	17688351.16	10752996.42	8453873.791	19377665.11	13397096.64	22047264.04	20043822.46	1.512046389	0.596502402	0.038919295	0.833333333	1.425398363	down
Com_12588_pos	D-Raffinose	--	C18 H32 O16	526.15015	1.365	--	--	HMDB0003213	--	Organic oxygen compounds	Organooxygen compounds	Carbohydrates and carbohydrate conjugates	--	--	--	Invalid mass	No results	No results	527.15735	363063.1531	375600.3157	260684.1733	1810550.942	1222185.357	550147.8265	1338818.862	767186.8354	1476135.086	1592279.069	1641470.017	1875693.033	1603363.607	0.566671943	-0.819414322	0.039208202	0.833333333	1.275024257	up
Com_5693_pos	Cortisol	Cortisol; Hydrocortisone; 11beta,17alpha,21-Trihydroxy-4-pregnene-3,20-dione; Kendall's compound F; Reichstein's substance M	C21 H30 O5	362.20861	6.168	cpd:C00735	map00140 Steroid hormone biosynthesis;map01100 Metabolic pathways;map04080 Neuroactive ligand-receptor interaction;map04927 Cortisol synthesis and secretion;map04934 Cushing's syndrome;map04960 Aldosterone-regulated sodium reabsorption;map04976 Bile secretion;map05200 Pathways in cancer;map05215 Prostate cancer	HMDB0000063	LMST02030001	Lipids and lipid-like molecules	Steroids and steroid derivatives	Hydroxysteroids	Sterols [ST]	Steroids [ST02]	C21 steroids (gluco/mineralocorticoids, progestogins) and derivatives [ST0203]	Full match	Full match	Full match	363.21558	6350406.755	3486325.987	5085960	6481844.219	4445165.168	2862889.425	5051402.391	2651203.488	1918801.696	2805625.566	2178045.132	2221280.057	6625929.288	1.572781194	0.653317976	0.041685248	0.833333333	1.23294149	down
Com_4892_pos	4-oxo-5-phenylpentanoic acid	--	C11 H12 O3	174.06779	5.795	--	--	--	--	--	--	--	--	--	--	Invalid mass	No results	No results	175.07506	11258776.45	10572815.99	7644067.465	8979412.55	9825481.828	12647392.22	16344406.91	8399230.354	9105874.238	9083525.256	5058895.084	9189017.066	4160102.407	1.471964113	0.557742499	0.041784613	0.833333333	1.526396767	down
Com_1603_pos	2-(acetylamino)-3-(1H-indol-3-yl)propanoic acid	--	C13 H14 N2 O3	246.09997	5.569	--	--	--	--	--	--	--	--	--	--	Full match	Full match	Full match	247.10736	17650004.97	31190319.02	35859083.66	21884522.62	43468981.73	27367607.43	30339770.02	43767370.77	21448692.83	54521877.68	69996372.32	47742014.21	53752422.31	0.611478942	-0.709625278	0.042808477	0.857142857	1.726340292	up
Com_3191_pos	5-(hydroxymethyl)-4-methoxy-2,5-dihydrofuran-2-one	--	C6 H8 O4	126.03179	6.252	--	--	--	--	--	--	--	--	--	--	Invalid mass	No match	No match	127.03912	15795516.8	14550601.78	14480367.38	13403987.67	9730067.791	16860848.8	26821550.87	11256310.23	15372713.91	10632340.29	7872302.324	12856652.26	7532469.353	1.460468211	0.546430956	0.043032327	0.833333333	1.503205407	down
Com_313_pos	DL-Arginine	--	C6 H14 N4 O2	174.11113	1.25	--	--	HMDB0251511	--	Organic acids and derivatives	Carboxylic acids and derivatives	Amino acids, peptides, and analogues	--	--	--	Full match	Full match	Full match	175.11861	52224630.57	225344996.9	276803048.8	40129458.48	305780927.6	203462725.4	190277591.7	316360451.4	249984575.7	407976209.8	489857743.8	230370242.5	353311752.7	0.541620212	-0.884646516	0.043453885	0.904761905	1.701420615	up
Com_31_pos	Indole-3-acrylic acid	--	C11 H9 N O2	187.06265	5.145	--	--	HMDB0000734	--	Organoheterocyclic compounds	Indoles and derivatives	Indoles	--	--	--	Full match	No results	Full match	188.06993	2253620713	2407231933	2440007999	3186956584	4107003874	3371905618	3279726075	3571108630	3268937825	4061662267	4187516922	4128721035	3113425423	0.807823926	-0.307887219	0.044295574	0.785714286	1.27344332	up
Com_21082_pos	PC (18:1/20:5)	--	C46 H80 N O8 P	805.55803	11.966	--	--	--	LMGP01010907	--	--	--	Glycerophospholipids [GP]	Glycerophosphocholines [GP01]	Diacylglycerophosphocholines [GP0101]	No results	Invalid mass	No results	806.56531	1573935.149	1668246.211	1499744.203	1675152.742	1542645.641	1140946.583	1539992.679	755602.6445	770962.8526	1410694.662	1080384.333	1072360.281	1659241.825	1.351346158	0.43439728	0.047884128	0.857142857	2.121405407	down
Com_2024_pos	L-Fucose	6-Deoxy-L-galactose; L-Fucose	C6 H12 O5	164.06804	1.366	cpd:C01019	map00051 Fructose and mannose metabolism;map00520 Amino sugar and nucleotide sugar metabolism;map01100 Metabolic pathways	HMDB0000174	--	Organic oxygen compounds	Organooxygen compounds	Carbohydrates and carbohydrate conjugates	--	--	--	No results	No results	Full match	165.07552	7168411.344	5721937.748	6128970.547	6010975.495	3797048.069	9490510.277	4493898.085	8655772.769	23793482.85	50880979.12	7140837.663	48135258.79	5662184.744	0.254357556	-1.975070146	0.049073204	0.80952381	2.352885313	up
