# Supplementary material for: Whole genome sequence analysis of two subspecies of Companilactobacillus Futsaii and experimental verification of drug resistance and effect on the exploratory behavior of mice based on unique gene
Source: PLoS One. 2022 Sep 9;17(9):e0274244. doi: 10.1371/journal.pone.0274244 (PMC9462788; doi:10.1371/journal.pone.0274244)
Supplement: S10 File — (XLS) [file pone.0274244.s018.xls]

ID	Name	Other_name(Kegg_name)	Formula	Molecular Weight	RT [min]	Kegg_ID	KEGG_pathway	HMDB_ID	Lipidmaps_ID	SuperClass(HMDB)	Class(HMDB)	SubClass(HMDB)	CATEGORY(Lipidmaps)	MAIN_CLASS(Lipidmaps)	SUB_CLASS(Lipidmaps)	mzCloud_Results	mzVault_Results	MassList_Results	m/z	pos_CQ_1	pos_CQ_2	pos_CQ_3	pos_CQ_4	pos_CQ_5	pos_CQ_6	pos_CQ_7	pos_control_1	pos_control_2	pos_control_3	pos_control_4	pos_control_5	pos_control_6	pos_control_7	FC	log2FC	Pvalue	ROC	VIP	Up.Down
Com_11714_pos	Ureidoisobutyric Acid	--	C5 H10 N2 O3	146.06918	5.09	--	--	HMDB0002031	--	Organic acids and derivatives	Organic carbonic acids and derivatives	Ureas	--	--	--	No results	No results	Full match	147.07669	2050479.842	2368201.608	1824842.973	2215647.918	1788108.594	1455953.302	1751058.884	3047282.192	4094625.549	2907903.153	3906343.195	6397330.991	3807473.874	5221567.094	0.457901172	-1.126891837	0.000118639	1	2.480603695	down
Com_11624_pos	SM (d14:1/28:0)	--	C47 H95 N2 O6 P	814.68764	9.517	--	--	--	--	--	--	--	--	--	--	No results	Invalid mass	No results	815.69385	2527457.445	1226048.411	1392310.467	1314297.718	2392464.297	1946694.528	1634529.357	3434354.495	4145353.469	2481952.711	4479392.039	3710064.425	4068052.328	3310003.639	0.485142543	-1.043519397	0.000183666	0.979591837	2.036616469	down
Com_16064_pos	Deoxycorticosterone	11-Deoxycorticosterone; Deoxycorticosterone; Cortexone; 21-Hydroxy-4-pregnene-3,20-dione; Desoxycortone; DOC	C21 H30 O3	330.21879	6.53	cpd:C03205	map00140 Steroid hormone biosynthesis;map01100 Metabolic pathways;map04925 Aldosterone synthesis and secretion	HMDB0000016	--	Lipids and lipid-like molecules	Steroids and steroid derivatives	Hydroxysteroids	--	--	--	No results	No results	Full match	331.22607	1679586.514	1416689.885	1058960.966	1473909.459	2844510.807	4129965.12	1225059.344	486340.5147	434862.5865	832216.1145	537859.2295	564648.7787	487824.67	392417.1201	3.701299926	1.888032046	0.000240185	1	2.223980864	up
Com_697_pos	LPE 20:3	--	C25 H46 N O7 P	503.30104	9.216	--	--	--	LMGP02050066	--	--	--	Glycerophospholipids [GP]	Glycerophosphoethanolamines [GP02]	Monoacylglycerophosphoethanolamines [GP0205]	No results	Full match	No results	504.30835	77738229.16	88652985.88	85824828.9	91469228.15	99136073.27	81296960.73	75105094.94	120534099.1	135668937.5	113933175.3	108008383	99305864.51	101617895.1	129080608.1	0.741476422	-0.431527278	0.000272261	1	1.337582542	down
Com_11873_pos	N1-(2-pyridyl)-2-(3,5-difluorophenyl)acetamide	--	C13 H10 F2 N2 O	113.04727	4.945	--	--	--	--	--	--	--	--	--	--	Invalid mass	No results	No results	114.05442	3954327.009	5403913.533	3542038.397	4509317.453	4676562.296	4458442.786	6168103.16	2569235.737	2961315.064	2832930.265	3188315.093	3503142.419	3159134.562	2532720.593	1.576759525	0.656962648	0.000286172	1	2.143820369	up
Com_42_pos	Palmitoyl sphingomyelin	--	C39 H79 N2 O6 P	702.5672	10.846	--	--	HMDB0010169	--	Lipids and lipid-like molecules	Sphingolipids	Phosphosphingolipids	--	--	--	Full match	Full match	No results	703.57422	3512381483	3449927049	3121049457	3505932142	3759148036	4517927580	4027461920	1863198045	2025103620	2155608216	2795359248	3047199687	2858299677	2540381098	1.498038969	0.583075153	0.000640629	1	1.992252484	up
Com_7670_pos	Xanthurenic acid	Xanthurenic acid; Xanthurenate	C10 H7 N O4	205.03702	5.302	cpd:C02470	map00380 Tryptophan metabolism	HMDB0000881	--	Organoheterocyclic compounds	Quinolines and derivatives	Quinoline carboxylic acids	--	--	--	Full match	No results	Full match	206.04428	4228147.435	6539279.169	5592034.895	9604989.245	12660696.16	7803408.245	1701140.231	1177174.688	907071.9458	2203681.183	945751.756	2912412.293	1355322.113	1586337.762	4.340798433	2.117960432	0.000734392	0.959183673	2.075043307	up
Com_12816_pos	Quinoline-4-carboxylic acid	4-Quinolinecarboxylic acid; Quinoline-4-carboxylate; Quinoline-4-carboxylic acid; Cinchonic acid	C10 H7 N O2	173.04724	4.738	cpd:C06414	--	HMDB0257047	--	Organoheterocyclic compounds	Quinolines and derivatives	Quinoline carboxylic acids	--	--	--	No results	No results	Full match	174.05452	1942471.557	4150452.963	2689858.366	5608970.2	5231767.858	5923028.756	4448214.965	1454319.07	993305.4493	1212818.814	2060169.896	2966877.363	1894881.011	1229083.527	2.539463964	1.344524002	0.000903845	0.93877551	1.711612283	up
Com_17207_pos	L-Adrenaline	L-Adrenaline; (R)-(-)-Adrenaline; (R)-(-)-Epinephrine; (R)-(-)-Epirenamine; (R)-(-)-Adnephrine; 4-[(1R)-1-Hydroxy-2-(methylamino)ethyl]-1,2-benzenediol	C9 H13 N O3	183.08902	5.026	cpd:C00788	map00350 Tyrosine metabolism;map01100 Metabolic pathways;map04024 cAMP signaling pathway;map04080 Neuroactive ligand-receptor interaction;map04261 Adrenergic signaling in cardiomyocytes;map04923 Regulation of lipolysis in adipocytes;map04924 Renin secretion	HMDB0000068	--	Benzenoids	Phenols	Benzenediols	--	--	--	No results	No results	Full match	184.0963	1377167.885	2052076.813	1268098.483	2652142.191	1847996.926	3604745.115	1830379.695	925948.3533	785863.5112	1281775.38	1142389.125	1296205.288	704433.1973	787203.8547	2.113372363	1.079546984	0.00133433	0.959183673	2.146191578	up
Com_12179_pos	��-Aspartylphenylalanine	--	C13 H16 N2 O5	280.1052	5.271	--	--	--	--	--	--	--	--	--	--	Full match	Full match	Full match	281.11264	3723661.572	5132658.305	2685293.354	4656911.185	3973732.13	4786165.916	5922511.009	1735741.092	1547813.648	2067493.085	3629690.754	2357310.058	3178347.293	1643427.501	1.910969733	0.934304928	0.001361615	0.959183673	2.042917951	up
Com_166_pos	2-hydroxy-6-[(8Z,11Z)-pentadeca-8,11,14-trien-1-yl]benzoic acid	--	C22 H30 O3	342.21665	8.056	--	--	--	--	--	--	--	--	--	--	Invalid mass	No results	No results	343.22394	781143521.4	956513398.2	540517926.1	820076449.2	457072310.8	1239211807	668074753.6	404608411.3	438894957.5	580353851.8	244978301.5	355140244.7	262679726	191906317.7	2.20394349	1.140087233	0.001366952	0.959183673	1.974101401	up
Com_22304_pos	1-Methylguanine	--	C6 H7 N5 O	165.06505	4.757	--	--	HMDB0003282	--	Organoheterocyclic compounds	Imidazopyrimidines	Purines and purine derivatives	--	--	--	No results	No results	Full match	166.07246	1187706.774	1101394.612	1397746.294	1289583.738	1006287.209	1552084.599	1633468.629	883905.1227	1016748.655	1013117.073	852887.1609	907662.8873	790924.6429	973034.6753	1.42402498	0.509974454	0.001403664	0.959183673	1.578935117	up
Com_6787_pos	Lysopc 20:0	--	C28 H58 N O7 P	551.39653	10.125	--	--	--	--	--	--	--	--	--	--	No results	No results	Full match	552.4024	3073782.434	3832703.819	5346954.11	3001696.587	4824514.996	3311058.866	4420416.98	5521226.345	7165205.141	4966311.16	6307824.816	5056984.089	6563516.546	7510076.124	0.645402398	-0.631729158	0.001467777	0.959183673	1.421921172	down
Com_5026_pos	3-Indoleacrylic acid	--	C11 H9 N O2	187.06294	5.572	--	--	HMDB0000734	--	Organoheterocyclic compounds	Indoles and derivatives	Indoles	--	--	--	No results	No results	Full match	188.0703	17486810.01	17340471.55	12373404.14	15021338.92	17808981.02	18036820.82	10304814.11	7817914.208	7560945.363	11726244.58	8797757.2	12935189.37	10843362.23	9759333.214	1.560649137	0.642146229	0.001995578	0.918367347	1.880388488	up
Com_13732_pos	Prostaglandin A3	--	C20 H28 O4	166.09786	7.664	--	--	--	LMFA03010140	--	--	--	Fatty Acyls [FA]	Eicosanoids [FA03]	Prostaglandins [FA0301]	Invalid mass	No results	No results	333.203	4013996.998	2900900.537	3782592.007	4505889.611	5414031.75	4209774.837	2006365.23	1444059.28	2017769.634	1649432.962	1676919.166	2111537.75	2269781.105	3048737.56	1.887262824	0.916295349	0.002013948	0.897959184	1.978430434	up
Com_4858_pos	Kynurenic acid	4-Hydroxy-2-quinolinecarboxylic acid; Kynurenic acid; Kynurenate	C10 H7 N O3	189.04216	5.381	cpd:C01717	map00380 Tryptophan metabolism;map01100 Metabolic pathways	HMDB0000715	--	Organoheterocyclic compounds	Quinolines and derivatives	Quinoline carboxylic acids	--	--	--	Full match	Full match	Full match	190.04974	7253207.204	6693490.364	7584467.553	9956663.675	9414540.047	10860048.64	3568568.197	2024195.941	3997523.533	5595617.799	1871184.365	5170073.716	2488704.369	2967211.976	2.294509894	1.198186028	0.00201987	0.93877551	1.680125545	up
Com_165_pos	Lysopc 17:0	--	C25 H52 N O7 P	509.34889	9.309	--	--	--	--	--	--	--	--	--	--	No results	No results	Full match	1041.68701	442796018.4	362822018.6	552616141.5	218223519	307364106	246724341.2	406553221.4	702411564.5	655205536.4	609259222.7	648401446.9	417169053.2	620798422.2	919358582.7	0.554847842	-0.849835905	0.00210561	0.959183673	1.86163344	down
Com_208_pos	PC (18:3e/2:0)	--	C28 H52 N O7 P	545.34786	9.096	--	--	--	--	--	--	--	--	--	--	No results	Full match	No results	546.3551	359996614.8	297499555	493839273.9	198732480.2	232056450.6	220386860.4	343502734.1	599714301.8	563883952.6	608714140.1	450613232	318574256.2	596827998.6	749940947.4	0.551920164	-0.857468501	0.002637969	0.918367347	1.876094062	down
Com_823_pos	Corticosterone	Corticosterone; 11beta,21-Dihydroxy-4-pregnene-3,20-dione; Kendall's compound B; Reichstein's substance H	C21 H30 O4	346.21389	6.242	cpd:C02140	map00140 Steroid hormone biosynthesis;map01100 Metabolic pathways;map04923 Regulation of lipolysis in adipocytes;map04925 Aldosterone synthesis and secretion;map05020 Prion diseases	HMDB0001547	LMST02030186	Lipids and lipid-like molecules	Steroids and steroid derivatives	Hydroxysteroids	Sterols [ST]	Steroids [ST02]	C21 steroids (gluco/mineralocorticoids, progestogins) and derivatives [ST0203]	Full match	Full match	Full match	347.22134	118533953.7	120269150.4	151190936.2	152247601.4	199483488.7	143064193.5	70465590.53	15645482.02	24125294.97	102528189	82502270.67	45919969.06	39871036.12	18985894.18	2.898417128	1.535265237	0.002862962	0.959183673	1.726908545	up
Com_200_pos	PC (14:1e/2:0)	--	C24 H48 N O7 P	493.31639	8.459	--	--	--	--	--	--	--	--	--	--	No results	Full match	Full match	494.32358	293942861.9	177889589.4	210935002.6	96920803.09	145306015.5	124287293.2	130613361.7	345416274.7	311398753.5	228370740.7	324973283	198587084.6	426310725.8	344448419.1	0.541359059	-0.88534231	0.003205247	0.93877551	1.368138987	down
Com_3060_pos	Oleoyl ethanolamide	--	C20 H39 N O2	325.29789	9.652	--	--	HMDB0002088	--	Organic nitrogen compounds	Organonitrogen compounds	Amines	--	--	--	Full match	No results	No results	326.3049	13652644.02	13661346.59	12885350.31	13534528.33	14237852.04	18230757.01	13161261.27	9840661.566	9821105.92	9752153.433	12166800.36	10936168.85	7961141.042	5611829.77	1.503464195	0.58829051	0.003316204	1	1.38738074	up
Com_2496_pos	LPC 17:2	--	C25 H48 N O7 P	505.31668	8.559	--	--	--	LMGP01050127	--	--	--	Glycerophospholipids [GP]	Glycerophosphocholines [GP01]	Monoacylglycerophosphocholines [GP0105]	No results	Full match	No results	506.32397	17874651.14	13987559.53	16407905.64	12631254.18	19304613.48	11566928.48	14617575.05	24292916.83	26477525.1	15906893.57	24119792.62	17486429.32	27825019.46	34331165.13	0.624211737	-0.67989261	0.003573774	0.897959184	1.614958901	down
Com_4098_pos	Yessotoxin	Yessotoxin	C55 H82 O21 S2	1124.45092	5.282	cpd:C16872	--	HMDB0033320	--	Phenylpropanoids and polyketides	Ciguatera toxins	-	--	--	--	Invalid mass	No results	No results	1125.45911	8622029.249	16395357.19	7999377.726	24993689.94	12665004.07	17865765.66	20811428.66	8466243.267	4125804.385	12104380.28	2978955.787	7112538.071	4287771.42	7015947.291	2.372505107	1.246411193	0.003673279	0.93877551	1.753356199	up
Com_1271_pos	LPE 16:1	--	C21 H42 N O7 P	451.26959	8.588	--	--	--	LMGP02050037	--	--	--	Glycerophospholipids [GP]	Glycerophosphoethanolamines [GP02]	Monoacylglycerophosphoethanolamines [GP0205]	No results	Full match	No results	452.27692	32545479.75	14109827.73	15861268.59	7493088.67	7888371.714	8150869.142	13287385.75	36938643.35	29328602.66	23502885.47	31071907.97	15541065.94	43779617.01	34770201.85	0.462173451	-1.113493706	0.004433823	0.897959184	1.487763591	down
Com_25345_pos	N-[1-(4-methoxy-2-oxo-2H-pyran-6-yl)-2-methylbutyl]acetamide	--	C13 H19 N O4	275.11444	4.784	--	--	--	--	--	--	--	--	--	--	Invalid mass	No results	No results	276.12149	362854.3472	447970.2331	344720.4486	469836.1421	553028.7971	841532.6303	181750.9402	138888.5585	131488.8859	201239.0025	171293.7775	228076.525	253493.6079	291136.3556	2.26169521	1.177404522	0.004622955	0.918367347	1.993179574	up
Com_1138_pos	PC (20:5e/2:0)	--	C30 H52 N O7 P	569.34756	8.941	--	--	--	--	--	--	--	--	--	--	No results	Full match	No results	570.35522	67699217.74	34814876.56	70128463.18	22341823.51	31627700.11	21120067.72	49873280.4	106379044.9	64809917.47	76162900.78	97494759.13	79087669.98	91832815.41	79318970.88	0.500104842	-0.999697522	0.004741513	0.959183673	2.081776445	down
Com_1451_pos	Indole-3-lactic acid	--	C11 H11 N O3	205.07371	5.582	--	--	HMDB0000671	--	Organoheterocyclic compounds	Indoles and derivatives	Indolyl carboxylic acids and derivatives	--	--	--	Full match	Full match	Full match	206.08122	89415477.12	72667341.79	62830448.29	91479446.1	91680834.91	100510008.6	41406204.42	40762054.7	29110823.06	42276376.54	41470720.17	63233787.67	60623439.98	43087709.35	1.715689215	0.778788242	0.004948414	0.87755102	1.787744704	up
Com_7902_pos	Palmitoylethanolamide	Palmitoylethanolamide; Palmidrol	C18 H37 N O2	299.282	9.439	cpd:C16512	--	HMDB0002100	LMFA08040057	Organic acids and derivatives	Carboximidic acids and derivatives	Carboximidic acids	Fatty Acyls [FA]	Fatty amides [FA08]	N-acyl ethanolamides (endocannabinoids) [FA0804]	No results	No results	Full match	300.28934	8032947.259	7193171.746	9896113.835	8150224.098	9232973.729	8604950.28	5945948.436	6298003.515	6338949.919	5877137.684	6405549.557	7202222.469	5027432.183	6106006.977	1.319059776	0.399509945	0.004951756	0.87755102	1.630598549	up
Com_14747_pos	N-(2-hydroxyphenyl)acetamide	--	C8 H9 N O2	173.04751	5.43	--	--	HMDB0061919	--	Benzenoids	Benzene and substituted derivatives	Anilides	--	--	--	Invalid mass	No results	No match	174.05475	2612436.044	3291210.536	2289051.989	3216871.399	4101712.432	4829846.064	3601142.319	1937957.83	1804900.331	2523423.926	2095640.717	2817840.313	2138695.112	1095055.084	1.661098877	0.732137953	0.005039063	0.93877551	1.426259451	up
Com_1393_pos	3-methyl-5-oxo-5-(4-toluidino)pentanoic acid	--	C13 H17 N O3	257.10226	1.396	--	--	--	--	--	--	--	--	--	--	Invalid mass	No match	No match	258.10971	55591338.36	36258640.28	50969015.12	30166800.87	34090910.69	29590511.51	39307779.84	49270161.08	62212273.99	49610707.49	69093610.18	43138265.01	69704944.64	78635088.72	0.654488666	-0.611559887	0.005079089	0.87755102	1.818160606	down
Com_1043_pos	PC (18:2e/2:0)	--	C28 H54 N O7 P	547.36407	9.615	--	--	--	--	--	--	--	--	--	--	No results	Full match	Full match	548.37122	72152901.43	62184438.57	78903457.89	44821483.23	52383615.72	53415540.33	58507909.46	77423953.89	89817516.18	73207756.3	84953127.46	63038742.09	96650744.78	109226616.5	0.710678495	-0.492731051	0.005271574	0.918367347	1.62044411	down
Com_24790_pos	8-(2,3-dihydroxy-3-methylbutyl)-7-methoxy-2H-chromen-2-one	--	C15 H18 O5	294.08456	5.098	--	--	--	--	--	--	--	--	--	--	Invalid mass	No results	No results	295.09192	367149.5354	567027.1174	311695.9805	561230.6633	932444.7096	1056589.807	235494.4253	155332.0027	158157.3835	185195.0348	219065.2671	354266.666	299290.2043	184137.6734	2.591949076	1.374037374	0.005411928	0.93877551	2.041479889	up
Com_551_pos	Pantothenic acid	Pantothenate; Pantothenic acid; (R)-Pantothenate	C9 H17 N O5	219.11046	5.026	cpd:C00864	map00410 beta-Alanine metabolism;map00770 Pantothenate and CoA biosynthesis;map01100 Metabolic pathways;map04977 Vitamin digestion and absorption	HMDB0000210	--	Organic oxygen compounds	Organooxygen compounds	Alcohols and polyols	--	--	--	Full match	Full match	Full match	220.11778	131268301.5	198942947.4	117744903.6	245024582.5	158969158.4	323357636.6	165697598.5	93551028.43	91040343.68	133338123	94200599.08	152904655.4	85726074.09	93242403.85	1.802418429	0.84993397	0.005433696	0.918367347	1.923195319	up
Com_817_pos	SM (d14:0/20:2)	--	C39 H77 N2 O6 P	700.55144	11.573	--	--	--	--	--	--	--	--	--	--	No results	Full match	No results	701.55884	155802639	149595527.6	130399148.6	137804808.1	191903272.6	181679266.9	180739877.8	97334073.93	95328076.38	123762448.5	154272863.5	135304003	126983970.8	97898460.25	1.35749958	0.440951752	0.005454414	0.918367347	1.823687516	up
Com_5882_pos	7-Ketocholesterol	--	C27 H44 O2	400.33359	9.23	--	--	HMDB0000501	--	Lipids and lipid-like molecules	Steroids and steroid derivatives	Cholestane steroids	--	--	--	No results	No results	Full match	401.34052	15925436.14	13395625.51	11531181.75	10523788.84	16590721.88	15444277.36	13677223.45	7580056.366	7927334.206	6798710.097	10888016.21	12708444.88	12165820.49	7084342.792	1.490164146	0.575471257	0.005651312	0.897959184	1.798382481	up
Com_2035_pos	PC (16:1e/4:0)	--	C28 H56 N O7 P	549.37944	10.151	--	--	--	--	--	--	--	--	--	--	No results	Full match	No results	550.38666	24681946.2	17051079.87	16704574.31	17732039.97	23984715.48	21776973.06	19035468.52	25244147.02	35057038.79	30369687.07	25522602.55	19444186.01	32779160	40001555.63	0.676364529	-0.564127094	0.006020123	0.93877551	1.283553689	down
Com_12345_pos	Tetrahydroaldosterone	--	C21 H32 O5	364.22363	6.4	--	--	HMDB0258895	--	Organoheterocyclic compounds	Oxepanes	-	--	--	--	No results	No results	Full match	365.23111	865038.1438	1647406.693	2655579.949	5966509.526	4219366.466	2557040.533	487146.0952	485064.7476	433107.6912	503781.9953	594115.5118	647749.5078	458512.0726	481977.7103	5.104469733	2.351761098	0.006176096	0.93877551	1.921480329	up
Com_19549_pos	FNH	--	C19 H24 N6 O5	399.15456	4.853	--	--	--	--	--	--	--	--	--	--	Invalid mass	No results	No results	400.16183	404663.2947	910421.9567	1291542.051	2475560.2	2605406.656	1048674.311	305662.3217	226896.1732	238032.7463	276649.1284	290735.5191	376257.225	305821.2157	293316.8613	4.503606539	2.171080791	0.006210967	0.959183673	2.012991003	up
Com_7079_pos	4-phenyl-6-(2-thienyl)-2,3,4,5-tetrahydropyridazin-3-one	--	C14 H12 N2 O S	256.06613	1.363	--	--	--	--	--	--	--	--	--	--	Full match	No results	No results	257.07343	1989479.933	1191247.436	831306.7508	559129.4401	762304.017	1045529.938	727365.3899	1663904.184	2036021.241	1562762.003	1367824.392	2726564.016	1206919.169	2512962.065	0.543426339	-0.879843603	0.006553078	0.918367347	1.133354062	down
Com_3992_pos	Gly-Phe	--	C11 H14 N2 O3	222.09981	5.122	--	--	HMDB0028848	--	Organic acids and derivatives	Carboxylic acids and derivatives	Amino acids, peptides, and analogues	--	--	--	No results	No results	Full match	223.10707	830744.304	826508.7584	4299832.14	551065.0286	944149.9156	632303.088	431396.6709	7399791.037	21287678.92	11025470.61	984696.4541	2024147.87	2862395.432	3774215.95	0.172533967	-2.535047681	0.006784528	0.918367347	1.672342518	down
Com_5195_pos	8(R)-Hydroxy-(5Z,9E,11Z,14Z)-eicosatetraenoic acid	--	C20 H32 O3	320.23455	8.042	--	--	--	--	--	--	--	--	--	--	No results	No results	Full match	663.45831	9228341.523	13614073.06	2417225.926	11924275.63	3435754.547	20410698.54	3419118.714	2462553.053	5042027.249	3178182.428	654612.9757	2270941.372	1175735.783	1097050.27	4.058250073	2.020857768	0.007125526	0.897959184	1.783399948	up
Com_13134_pos	ACar 13:0	--	C20 H40 N O4	357.28714	6.362	--	--	--	--	--	--	--	--	--	--	No results	Invalid mass	No results	358.29416	1565903.277	2412484.623	4720353.234	2883693.291	2838641.631	4539114.509	670209.0554	835013.7345	1265932.724	877988.8474	809931.7938	1140821.21	593715.6818	866296.2931	3.072194117	1.619269376	0.007279023	0.87755102	1.817304394	up
Com_7330_pos	PC (18:3e/4:0)	--	C30 H56 N O7 P	573.37931	10.111	--	--	--	--	--	--	--	--	--	--	No results	Full match	No results	574.38702	1876144.981	3583712.862	3772785.749	3115909.475	4473544.027	3440483.987	3584990.656	4681229.125	6190297.627	3683721.373	5788944.068	4153341.03	4574291.106	6445404.971	0.671436714	-0.574676669	0.009532709	0.93877551	1.23286243	down
Com_15493_pos	2-Phenylethylamine	Phenethylamine; 2-Phenylethylamine; beta-Phenylethylamine; Phenylethylamine	C8 H11 N	121.08909	4.764	cpd:C05332	map00360 Phenylalanine metabolism	HMDB0012275	--	Benzenoids	Benzene and substituted derivatives	Phenethylamines	--	--	--	No results	No results	Full match	122.09639	3983458.908	604915.3826	2762433.715	640912.9763	2797523.232	554572.5767	437516.9488	285587.5487	304178.7868	304773.2093	406615.6591	377049.8172	250226.1328	316841.1158	5.247173761	2.391540566	0.010276111	1	1.984206888	up
Com_383_pos	Phenylacetylglycine	Phenylacetylglycine	C10 H11 N O3	193.07383	5.461	cpd:C05598	map00360 Phenylalanine metabolism	HMDB0000821	--	Organic acids and derivatives	Carboxylic acids and derivatives	Amino acids, peptides, and analogues	--	--	--	Full match	Full match	Full match	194.08118	423557463.8	287625845.2	285092407.5	460218941.3	352559940.6	377570062.6	212543938.6	156799984.6	230605344.7	196875464.3	251596571.5	81879570.53	150427978.7	300391903.9	1.753039046	0.80985813	0.010357895	0.897959184	1.424610918	up
Com_17725_pos	ethyl 4-({3-[5-(trifluoromethyl)-2-pyridyl]prop-2-ynyl}oxy)benzoate	--	C18 H14 F3 N O3	349.09518	6.16	--	--	--	--	--	--	--	--	--	--	Invalid mass	No results	No results	350.10269	851236.9422	1817387.332	2265965.332	1821528.899	1675201.502	2329451.139	841050.4558	687104.4769	643606.9042	737948.6035	1122782.629	1152454.532	770925.9884	1023113.975	1.890182548	0.918525572	0.010484475	0.87755102	1.393147745	up
Com_9379_pos	Andrographolide	Andrographolide	C20 H30 O5	332.19793	6.447	cpd:C20214	--	HMDB0248395	--	Organoheterocyclic compounds	Lactones	Gamma butyrolactones	--	--	--	Invalid mass	No results	No results	333.2052	3537351.559	4546799.12	7821710.786	8246019.223	4689675.959	4688745.855	2080866.534	3060033.394	1402835.22	1568717.27	4415366.312	2623769.275	2354214.157	1871797.636	2.058837845	1.041830207	0.010889233	0.897959184	1.472444608	up
Com_213_pos	PC (18:5e/2:0)	--	C28 H48 N O7 P	541.31646	8.232	--	--	--	--	--	--	--	--	--	--	No results	Full match	No results	542.32373	399941546.5	311563378.9	484943667	379955508.5	358685958.3	224049666.3	343190935.8	595472906	553889011.8	506488664.5	564305684.4	293141242.3	610404940.5	733023150.5	0.648822582	-0.624104062	0.01143778	0.87755102	1.681793098	down
Com_25311_pos	N-{2-[(2-furylmethyl)thio]ethyl}-2-[(3-methoxyphenyl)thio]acetamide	--	C16 H19 N O3 S2	337.07907	4.745	--	--	--	--	--	--	--	--	--	--	Full match	No results	No results	338.08655	405460.4437	346419.5454	238962.6867	445376.561	358323.3369	358751.8566	281355.4943	165207.0592	290568.0828	46151.5613	282220.2324	170628.9312	55973.96405	80617.46769	2.230825431	1.157577623	0.011503201	0.918367347	1.809966993	up
Com_4961_pos	8-Hydroxyquinoline	8-Hydroxyquinoline; Oxyquinoline	C9 H7 N O	163.0631	5.294	cpd:C19434	--	--	--	--	--	--	--	--	--	Invalid mass	Invalid mass	No match	164.07014	12103440.23	19370627.29	13862905.61	19059265.92	20946544.44	19678829.92	8264011.357	7656895.325	8853181.582	8748899.28	9259254.991	7646023.606	15901841.37	11243598.58	1.634484543	0.708835734	0.013445251	0.857142857	1.77727124	up
Com_14421_pos	1-Methylguanosine	--	C11 H15 N5 O5	297.10653	4.762	--	--	HMDB0001563	--	Nucleosides, nucleotides, and analogues	Purine nucleosides	-	--	--	--	No results	No results	Full match	298.1142	3741202.66	3346118.33	3105505.151	3210469.293	3263789.37	4429841.387	4140159.936	3118898.199	2940621.773	3778676.08	2360132.103	2793961.406	2476409.579	2674673.628	1.252872913	0.325240081	0.013855346	0.87755102	1.085654223	up
Com_2921_pos	SM (d19:2/17:0)	--	C41 H81 N2 O6 P	728.58371	11.295	--	--	--	--	--	--	--	--	--	--	No results	Full match	No results	729.59094	22506616.76	18138242.1	19616713.68	31349679.42	30345660.3	28952638.19	28403211.65	9909128.157	10574845.33	12933935.94	23891959.02	21265769.87	15447782.1	21393252.93	1.553612289	0.635626518	0.014002999	0.857142857	1.590612084	up
Com_31_pos	Indole-3-acrylic acid	--	C11 H9 N O2	187.06265	5.145	--	--	HMDB0000734	--	Organoheterocyclic compounds	Indoles and derivatives	Indoles	--	--	--	Full match	No results	Full match	188.06993	3817622385	4337983765	3618360189	4503282178	5197193025	5042146945	2812277168	2253620713	2407231933	2440007999	3186956584	4107003874	3371905618	3279726075	1.393530109	0.478744174	0.014005271	0.87755102	1.765397357	up
Com_70_pos	PC (14:1e/4:0)	--	C26 H52 N O7 P	521.34784	9.33	--	--	--	--	--	--	--	--	--	--	No results	Full match	Full match	522.35504	835555217.5	806201465.8	1209255814	671917272	682302275.2	766243601.4	863252801	1376293529	1169891693	1023780640	1004456230	755768581.6	1581876751	1470510412	0.696054193	-0.522728461	0.015027264	0.836734694	1.349912065	down
Com_11306_pos	L-Thyroxine	Thyroxine; Levothyroxin; L-Thyroxine; O-(4-Hydroxy-3,5-diidophenyl)-3,5-diiodo-L-tyrosine; 3,5,3'5'-Tetraiodo-L-thyronine; T4	C15 H11 I4 N O4	776.68651	6.126	cpd:C01829	map00350 Tyrosine metabolism;map01100 Metabolic pathways;map04080 Neuroactive ligand-receptor interaction;map04918 Thyroid hormone synthesis;map04919 Thyroid hormone signaling pathway;map04976 Bile secretion;map05320 Autoimmune thyroid disease	HMDB0000248	--	Organic acids and derivatives	Carboxylic acids and derivatives	Amino acids, peptides, and analogues	--	--	--	No results	No results	Full match	777.69312	3047615.528	3284373.917	3158317.919	1685140.911	2510898.799	1803347.188	2824729.047	3957799.602	4366865.479	3090551.681	3496563.151	3374688.703	4167333.01	2960678.051	0.720629481	-0.47267042	0.015246439	0.897959184	1.445722887	down
Com_4810_pos	SM (d18:0/16:0)	--	C39 H81 N2 O6 P	704.5828	11.707	--	--	--	LMSP03010004	--	--	--	Sphingolipids [SP]	Phosphosphingolipids [SP03]	Ceramide phosphocholines (sphingomyelins) [SP0301]	No results	Full match	No results	705.58942	16413819.35	17763049.25	12356850.4	17389712.7	13386795.16	16508619.7	18841360.06	8055255.847	12076903.4	10028791.41	14910580.78	11364459.26	14632230.55	13667455.43	1.329548674	0.410936595	0.015349539	0.87755102	1.118510109	up
Com_5287_pos	D-Erythro-sphingosine 1-phosphate	--	C18 H38 N O5 P	758.49987	11.757	--	--	HMDB0000277	--	Lipids and lipid-like molecules	Sphingolipids	Phosphosphingolipids	--	--	--	Invalid mass	No results	No results	380.25711	8108574.93	7393466.751	5709826.732	10574097.74	13283642.3	12143868.35	17905425.26	5667560.696	4676034.96	5398913.862	5422649.777	7171241.553	7075191.929	8325114.861	1.717525304	0.780331354	0.015399315	0.897959184	1.547706294	up
Com_3995_pos	7-(3,4-dihydroxyphenyl)-5-hydroxy-1-(4-hydroxyphenyl)heptan-3-one	--	C19 H22 O5	330.14634	5.735	--	--	--	--	--	--	--	--	--	--	Full match	No results	No results	313.14328	7998976.928	15855073.54	6651695.261	7387613.539	9475010.214	7063455.656	13077744.5	13926401.6	15833580.38	12369494.19	10707656	14126695.6	12823607.93	20778006.23	0.671299885	-0.574970699	0.016040314	0.816326531	1.400249196	down
Com_21_pos	DL-Tryptophan	--	C11 H12 N2 O2	204.08942	5.143	--	--	HMDB0030396	--	Organoheterocyclic compounds	Indoles and derivatives	Indolyl carboxylic acids and derivatives	--	--	--	Full match	Full match	Full match	205.09676	6185286767	7194814731	5996616566	7251400812	8646121033	8361205842	4635812283	3728025162	4023751322	4080223810	5256098622	6758735224	5590275285	5526864853	1.380599861	0.465295244	0.016368238	0.87755102	1.732359944	up
Com_7536_pos	Lysopc 16:1	--	C24 H48 N O7 P	493.31816	9.473	--	--	--	--	--	--	--	--	--	--	No results	No results	Full match	494.32504	4262281.602	3320420.276	3244969.856	2112962.516	2787628.832	2292860.67	2147963.431	5751752.316	4538900.832	4232645.346	2274956.348	3870016.611	5331178.846	5524833.005	0.639795265	-0.64431778	0.016542746	0.857142857	1.051094076	down
Com_13497_pos	Tetranor-12(S)-HETE	--	C16 H26 O3	288.16961	7.939	--	--	--	--	--	--	--	--	--	--	Invalid mass	No results	No results	289.17697	2152883.193	2776550.906	4515049.561	1790701.584	2598110.178	1790139.659	2310430.278	1355273.397	1675343.647	1460089.218	1557180.377	1381346.567	1901052.894	2272570.928	1.545642191	0.62820638	0.016654742	0.897959184	1.790061327	up
Com_7742_pos	1-(4-Methoxyphenyl)-2-propanone	--	C10 H12 O2	164.08363	11.45	--	--	HMDB0032891	--	Benzenoids	Benzene and substituted derivatives	Phenylpropanes	--	--	--	No results	No results	Full match	165.091	7557311.021	8484000.759	6826630.925	6358218.775	11302212.44	7146606.552	8738093.025	5172644.732	4377927.672	6358673.454	9114835.205	6069449.232	4897245.565	5114815.58	1.372394157	0.456694888	0.01685885	0.857142857	1.04894991	up
Com_4448_pos	LPC 18:4	--	C26 H46 N O7 P	515.30032	8.035	--	--	--	LMGP01050129	--	--	--	Glycerophospholipids [GP]	Glycerophosphocholines [GP01]	Monoacylglycerophosphocholines [GP0105]	No results	Full match	No results	516.3078	7480195.499	6263426.59	8014741.668	4657336.453	4655164.034	3258066.863	5653091.064	6979090.903	9587762.518	5918746.009	9717328.434	6354575.134	11543631.97	10523980.62	0.659496016	-0.600564152	0.017864444	0.857142857	1.19581007	down
Com_9754_pos	N-[(4-hydroxy-3-methoxyphenyl)methyl]-8-methylnonanamide	--	C18 H29 N O3	329.19837	6.699	--	--	--	--	--	--	--	--	--	--	Invalid mass	No results	No results	330.20544	1878554.617	1511043.357	1302994.591	1339965.445	1320147.144	1419703.124	1246038.332	2216484.206	5824374.319	1650330.521	1487850.473	2133462.38	2963642.386	2668118.457	0.528838031	-0.919102164	0.01788835	0.93877551	1.24912849	down
Com_442_pos	6-Methylquinoline	--	C10 H9 N	143.0733	5.145	--	--	HMDB0033115	--	Organoheterocyclic compounds	Quinolines and derivatives	-	--	--	--	Full match	No results	No results	144.08063	269676266.9	316152839.5	260885030.6	344741837.7	386840953.2	366256174.6	211097923.4	166539694.2	188831718.1	181648749.5	235083096.7	302207759.3	254540603.6	246998594.6	1.367928883	0.451993228	0.018546217	0.87755102	1.696763197	up
Com_5693_pos	Cortisol	Cortisol; Hydrocortisone; 11beta,17alpha,21-Trihydroxy-4-pregnene-3,20-dione; Kendall's compound F; Reichstein's substance M	C21 H30 O5	362.20861	6.168	cpd:C00735	map00140 Steroid hormone biosynthesis;map01100 Metabolic pathways;map04080 Neuroactive ligand-receptor interaction;map04927 Cortisol synthesis and secretion;map04934 Cushing's syndrome;map04960 Aldosterone-regulated sodium reabsorption;map04976 Bile secretion;map05200 Pathways in cancer;map05215 Prostate cancer	HMDB0000063	LMST02030001	Lipids and lipid-like molecules	Steroids and steroid derivatives	Hydroxysteroids	Sterols [ST]	Steroids [ST02]	C21 steroids (gluco/mineralocorticoids, progestogins) and derivatives [ST0203]	Full match	Full match	Full match	363.21558	5295801.149	9135655.021	14822860.19	14231414.77	10224711.25	8333331.724	3849223.619	6350406.755	3486325.987	5085960	6481844.219	4445165.168	2862889.425	5051402.391	1.951575925	0.964639591	0.019350008	0.857142857	1.219131243	up
Com_348_pos	Indole	Indole; 2,3-Benzopyrrole	C8 H7 N	117.0577	5.144	cpd:C00463	map00380 Tryptophan metabolism;map00400 Phenylalanine, tyrosine and tryptophan biosynthesis;map01100 Metabolic pathways;map04974 Protein digestion and absorption	HMDB0000738	--	Organoheterocyclic compounds	Indoles and derivatives	Indoles	--	--	--	Full match	No results	No results	118.06499	389654663.1	438419563.6	356178882.3	463327312.2	511092830.7	491012311.4	273987824.1	231200503.8	260878266.7	250408961.4	314611869.4	411875249	341757416.8	339965169.9	1.35940711	0.442977574	0.019407249	0.87755102	1.686670058	up
Com_12160_pos	PC (14:1e/7:0)	--	C29 H58 N O7 P	563.39446	10.809	--	--	--	--	--	--	--	--	--	--	No results	Full match	No results	564.40155	1594928.396	1507124.993	1746106.171	999015.4737	1829848.746	1967827.195	1733311.185	2166865.161	3997811.912	2370810.76	1937738.069	1560288.018	2171149.886	3352800.983	0.648052683	-0.625816995	0.019560883	0.87755102	1.281764643	down
Com_8022_pos	cis-7-Hexadecenoic Acid	--	C16 H30 O2	254.2237	8.101	--	--	--	--	--	--	--	--	--	--	No results	No results	Full match	255.23087	4011497.789	3812665.756	6062990.445	3851687.667	4101966.598	2713465.51	2714316.099	4181330.176	9161795.098	4059519.517	5325551.052	5423456.342	5912420.215	6548941.449	0.671424927	-0.574701996	0.01967965	0.87755102	1.273448402	down
Com_968_pos	Skatole	Skatole; 3-Methylindole	C9 H9 N	131.07337	5.146	cpd:C08313	--	HMDB0000466	--	Organoheterocyclic compounds	Indoles and derivatives	Indoles	--	--	--	Full match	No results	Full match	132.08067	105306038.2	123732024.4	104797913.2	135557471.2	149596856.8	148535720.4	79316289.02	57787444.07	73823226.06	70402752.87	92198832.28	118961429.9	97706468.42	97042816.9	1.393009237	0.478204824	0.021591458	0.87755102	1.669645995	up
Com_24187_pos	LNH	--	C16 H26 N6 O5	382.19486	4.671	--	--	--	--	--	--	--	--	--	--	Full match	No results	No results	383.20224	971818.6029	905183.6552	751324.0682	677404.8281	794917.2538	951839.4818	1124669.191	526200.0199	815859.2832	795410.521	482678.4697	546601.5053	732558.0735	781273.588	1.319741389	0.400255253	0.021673881	0.816326531	1.939481165	up
Com_1779_pos	Propionylcarnitine	--	C10 H19 N O4	217.13109	3.039	--	--	HMDB0000824	LMFA07070105	Lipids and lipid-like molecules	Fatty Acyls	Fatty acid esters	Fatty Acyls [FA]	Fatty esters [FA07]	Fatty acyl carnitines [FA0707]	Full match	Full match	Full match	218.13837	54788017.65	48392821.88	54579197.72	50440199.63	52665276.14	53461292.33	40080690.8	33985625.55	44063089.2	57802440.45	36037397.33	29547356.36	41235658.57	36827130.75	1.268011259	0.342567555	0.02191753	0.816326531	1.112963519	up
Com_21797_pos	N-Acetylneuraminic acid	N-Acetylneuraminate; N-Acetylneuraminic acid; 5-Acetamido-3,5-dideoxy-D-glycero-D-galacto-2-nonulosonic acid; Neu5Ac	C11 H19 N O9	309.10556	1.352	cpd:C00270	map00520 Amino sugar and nucleotide sugar metabolism;map01100 Metabolic pathways	HMDB0000230	--	Organic oxygen compounds	Organooxygen compounds	Carbohydrates and carbohydrate conjugates	--	--	--	No results	No results	Full match	310.11255	1715031.448	1769895.508	803496.395	1164080.314	1298888.452	1170396.149	1154296.271	1008508.121	792157.6405	924351.5001	738654.8876	796385.7817	1043659.691	1165909.679	1.402875949	0.488387442	0.023256603	0.87755102	1.541739263	up
Com_2913_pos	(12Z)-9,10,11-trihydroxyoctadec-12-enoic acid	--	C18 H34 O5	352.22202	6.49	--	--	--	--	--	--	--	--	--	--	Invalid mass	No results	No results	353.2294	4915319.117	7124195.342	6737087.793	4521161.361	4851388.673	2080591.839	2714544.774	2081687.071	23794071.21	8077722.383	13268327.37	16993876.74	16799214.95	14365191.58	0.345400056	-1.533659777	0.023695246	0.87755102	1.458414945	down
Com_3716_pos	LPE 17:0	--	C22 H46 N O7 P	467.30115	9.649	--	--	--	LMGP02050030	--	--	--	Glycerophospholipids [GP]	Glycerophosphoethanolamines [GP02]	Monoacylglycerophosphoethanolamines [GP0205]	No results	Full match	Full match	468.30817	23090634.12	16950092.19	12480370.89	28076212.24	22505729.87	23141577.74	16970630.55	12207499.94	15630959.28	13249467.32	15713262.2	17927815.41	15336310.63	12028444.26	1.402781609	0.488290422	0.023727595	0.857142857	1.472435212	up
Com_20914_pos	L-Homocitrulline	L-Homocitrulline	C7 H15 N3 O3	189.11072	1.371	cpd:C02427	--	HMDB0000679	--	Organic acids and derivatives	Carboxylic acids and derivatives	Amino acids, peptides, and analogues	--	--	--	No results	No results	Full match	190.11797	1366875.655	1676279.544	1294793.071	1875889.345	2180872.955	1930497.576	1345698.022	925585.0783	1015506.798	1013748.134	1450144.991	1340650.818	1316229.912	1671039.576	1.336428801	0.418382979	0.024485313	0.836734694	1.469824075	up
Com_6884_pos	10-Nitrolinoleate	--	C18 H31 N O4	331.23529	5.712	--	--	HMDB0005049	--	Lipids and lipid-like molecules	Fatty Acyls	Lineolic acids and derivatives	--	--	--	Invalid mass	No results	No results	332.24252	5756704.612	5262173.647	11758681.1	7279892.082	8443358.26	10423998.82	3550002.905	4135346.775	9365973.32	4937219.037	1919328.226	3592836.435	1690784.644	2377996.575	1.872797141	0.905194637	0.024946816	0.836734694	1.491155374	up
Com_9102_pos	Mupirocin	Mupirocin	C26 H44 O9	522.2741	7.405	cpd:C11758	--	HMDB0014554	--	Lipids and lipid-like molecules	Fatty Acyls	Fatty acids and conjugates	--	--	--	Invalid mass	No results	No results	523.28137	5898095.204	4374774.713	8169778.798	6186243.97	4555041.035	6442222.695	308819.2288	547457.7388	2554525.978	1236940.361	1138458.233	438748.9867	262994.9683	2805768.053	3.999487848	1.999815268	0.02501828	0.87755102	1.561759731	up
Com_3065_pos	��-Cortolone	--	C21 H34 O5	348.22931	6.157	--	--	--	--	--	--	--	--	--	--	Invalid mass	No results	No results	349.23666	10773876.77	21698029.86	17650851.77	29570731.32	37689417.77	26563391.05	1437875.248	4904931.866	4397783.023	5601300.035	6316610.314	3467724.385	2874633.506	3926104.514	4.616970026	2.206946366	0.025165613	0.857142857	1.465054248	up
Com_4574_pos	ACar 20:4	--	C27 H46 N O4	447.33463	6.92	--	--	--	--	--	--	--	--	--	--	No results	Invalid mass	No results	448.34158	9757514.956	10088739.88	19185378.62	10277214.1	13120563.29	15627299.81	4231864.969	8502530.025	7763562.064	5623474.155	5281711.929	6544229.773	4541617.904	6556761.943	1.836229341	0.876746259	0.0260731	0.857142857	1.316235829	up
Com_8760_pos	N epsilon,N epsilon,N epsilon-trimethyllysine	--	C9 H20 N2 O2	188.15187	1.237	--	--	--	--	--	--	--	--	--	--	No results	No results	Full match	189.1591	8097623.313	6923202.408	5197513.451	6915062.114	9400383.895	10675971.84	7107020.072	4429638.048	4303088.507	7093008.269	5226513.631	7350311.309	4264748.062	6751340.366	1.377946215	0.462519577	0.027420777	0.816326531	1.582645746	up
Com_21982_pos	Glycyl-L-leucine	Glycyl-leucine; Glycyl-L-leucine	C8 H16 N2 O3	188.11545	5.053	cpd:C02155	--	HMDB0028929	--	Organic acids and derivatives	Carboxylic acids and derivatives	Amino acids, peptides, and analogues	--	--	--	Full match	Full match	Full match	189.12299	1029285.327	911759.7599	790585.7426	1769605.09	1424449.462	1220702.047	1364902.76	788499.0761	804737.8799	1090919.886	976203.5871	798778.0504	855492.9969	781232.2878	1.396240224	0.48154718	0.027874254	0.836734694	1.372017954	up
Com_4003_pos	3-Hydroxy-3-methylbutanoic acid	--	C5 H10 O3	101.03889	4.878	--	--	HMDB0000754	--	Lipids and lipid-like molecules	Fatty Acyls	Fatty acids and conjugates	--	--	--	Invalid mass	No results	No results	102.04621	23290902.9	18555039	16213388.58	23027725.48	24088246.04	23595797.96	20600815.23	11774027.23	14124018.05	17126269.8	18756731.23	19638621.16	16504977.13	20721428.12	1.258970582	0.332244572	0.028028515	0.816326531	1.450533108	up
Com_19188_pos	Cortodoxone	11-Deoxycortisol; Cortodoxone	C21 H30 O4	346.21407	5.984	cpd:C05488	map00140 Steroid hormone biosynthesis;map01100 Metabolic pathways;map04927 Cortisol synthesis and secretion;map04934 Cushing's syndrome	HMDB0257139	--	Lipids and lipid-like molecules	Steroids and steroid derivatives	Hydroxysteroids	--	--	--	No results	No results	Full match	347.22134	602170.2593	846889.4982	676552.9769	1750604.582	2799234.824	1104491.442	457333.3925	673399.5912	599231.9152	658637.8127	392007.6384	415419.7161	442456.6648	348215.6825	2.333923409	1.222757217	0.028775155	0.897959184	1.645869532	up
Com_1589_pos	DL-Stachydrine	--	C7 H13 N O2	143.09441	1.369	--	--	--	--	--	--	--	--	--	--	Full match	No results	No results	144.10172	35040163.23	22677654.74	29620953.31	34911037.02	17914994.72	21981893.57	38764114.98	30909059.51	43520263.07	43810528.61	36712020.86	39105196.84	32884138.94	42230826.83	0.74640299	-0.421973329	0.028902462	0.857142857	1.170337513	down
Com_4601_pos	Prostaglandin G2	Prostaglandin G2; PGG2	C20 H32 O6	368.22054	11.099	cpd:C05956	map00590 Arachidonic acid metabolism;map01100 Metabolic pathways;map04611 Platelet activation;map04726 Serotonergic synapse	HMDB0003235	LMFA03010009	Lipids and lipid-like molecules	Fatty Acyls	Eicosanoids	Fatty Acyls [FA]	Eicosanoids [FA03]	Prostaglandins [FA0301]	No results	No results	Full match	369.22803	17489666.62	15431675.85	14111658.14	15601163.37	19763802.18	14764454.23	17986745.81	12216053.93	10195649.41	11575441.49	17035185.26	13666729.25	15138790.79	14807028.53	1.21677301	0.283060058	0.029619498	0.836734694	1.569862253	up
Com_9017_pos	4-Hydroxyretinoic Acid	--	C20 H28 O3	316.2031	6.273	--	--	HMDB0006254	--	Lipids and lipid-like molecules	Prenol lipids	Retinoids	--	--	--	No results	No results	Full match	317.21054	1404260.061	4492833.618	3411720.659	4009073.332	1255196.143	4896750.767	3072315.089	1719300.308	1284701.816	3999433.84	1198211.872	1427928.403	957927.4273	554931.6293	2.023090022	1.016560517	0.030101124	0.816326531	1.255320065	up
Com_7223_pos	(2S)-2-(2-hydroxypropan-2-yl)-2H,3H,7H-furo[3,2-g]chromen-7-one	--	C14 H14 O4	246.08611	6.087	--	--	--	--	--	--	--	--	--	--	Invalid mass	No results	No results	247.09348	9016077.13	9554985.052	5013383.274	5717551.849	2572347.499	13776844.33	6288723.296	4478505.847	4628643.915	4210750.586	1257398.582	5649056.744	3153692.846	1250621.561	2.108920711	1.076504855	0.030337154	0.87755102	1.594005036	up
Com_27_pos	PC (16:0e/2:0)	--	C26 H54 N O7 P	523.36331	9.98	--	--	--	--	--	--	--	--	--	--	No results	Full match	Full match	524.37061	4870688640	3780153986	3113845821	4859628267	6670180608	4682799324	3602594229	2397965251	3037938369	2660598592	4619145586	3994755211	3194838400	3061609970	1.375020474	0.459453101	0.030685929	0.857142857	1.519791712	up
Com_2533_pos	ACar 14:1	--	C21 H40 N O4	369.28748	6.406	--	--	--	--	--	--	--	--	--	--	No results	Invalid mass	No results	370.29468	18163098.73	19506181.35	38028540.96	21451317.52	25720214.72	32635995.67	7129093.217	14965221.53	20918686.18	12598701.02	7970743.326	9299729.228	6873425.235	11144202.31	1.941423732	0.957115032	0.031680191	0.836734694	1.409992604	up
Com_2189_pos	ACar 18:0	--	C25 H50 N O4	427.36595	7.642	--	--	--	--	--	--	--	--	--	--	No results	Invalid mass	No results	428.3732	24770231.91	26173801.86	25737988.54	29129922.23	35186238.44	38639967.43	15529714.16	17371569.49	22616287.41	19919206.93	19538060.11	23689873.76	16614506.76	19427103.34	1.402303646	0.487798775	0.033252551	0.857142857	1.2241901	up
Com_8308_pos	D-Phenylalanine	D-Phenylalanine; D-alpha-Amino-beta-phenylpropionic acid	C9 H11 N O2	165.07844	5.626	cpd:C02265	map00360 Phenylalanine metabolism;map04742 Taste transduction	HMDB0250791	--	Organic acids and derivatives	Carboxylic acids and derivatives	Amino acids, peptides, and analogues	--	--	--	No results	No results	Full match	166.08563	10353791.2	5810106.765	3326263.318	7594226.483	5564426.416	7019493.097	4833598.353	2765045.385	2958589.123	4053815.586	4158839.464	6050624.108	4352299.584	4460646.25	1.545212595	0.627805342	0.033360808	0.836734694	1.508210905	up
Com_6032_pos	Tetrahydrocorticosterone	Tetrahydrocorticosterone	C21 H34 O4	367.27119	6.203	cpd:C05476	map00140 Steroid hormone biosynthesis	HMDB0000268	LMST02030100	Lipids and lipid-like molecules	Steroids and steroid derivatives	Hydroxysteroids	Sterols [ST]	Steroids [ST02]	C21 steroids (gluco/mineralocorticoids, progestogins) and derivatives [ST0203]	Invalid mass	Invalid mass	No results	368.27829	7102484.755	7559332.957	13847149.74	8989957.791	12509124.9	12487149.76	2430840.565	4372203.555	8318158.697	5030683.51	3781919.695	3097253.611	3257962.366	4010902.13	2.037273533	1.026639696	0.033434247	0.816326531	1.326813413	up
Com_10251_pos	Cholest-4-en-3-one	Cholest-4-en-3-one; Cholestenone; 4-Cholesten-3-one	C27 H44 O	384.33453	8.332	cpd:C00599	--	HMDB0000921	LMST01010015	Lipids and lipid-like molecules	Steroids and steroid derivatives	Cholestane steroids	Sterols [ST]	Sterols [ST01]	Cholesterol and derivatives [ST0101]	Invalid mass	No results	No results	385.3418	6512830.986	5130438.084	3438866.129	7881746.409	8169456.031	4915529.157	5918829.36	1936139.041	2639236.125	2004528.679	6235052.663	5127599.992	4840459.563	3697018.293	1.584880729	0.664374274	0.034351842	0.836734694	1.416567373	up
Com_11030_pos	2-[(butylamino)(imino)methyl]-1-oxohydrazinium-1-olate	--	C5 H12 N4 O2	182.07299	6.29	--	--	--	--	--	--	--	--	--	--	Invalid mass	No results	No results	183.08025	3762332.724	5293241.79	1683616.654	2293506.884	2283923.021	1654967.219	1742215.518	4165888.964	4368398.285	3232660.477	4100899.205	2390758.015	4509466.15	5729663.072	0.656676903	-0.606744382	0.035354517	0.836734694	1.441980367	down
Com_422_pos	Hippuric acid	Hippurate; Hippuric acid; N-Benzoylglycine; Benzoylaminoacetic acid	C9 H9 N O3	179.05807	5.357	cpd:C01586	map00360 Phenylalanine metabolism	HMDB0000714	--	Benzenoids	Benzene and substituted derivatives	Benzoic acids and derivatives	--	--	--	Full match	No results	Full match	180.06516	404910603.4	169346367.3	281252362.7	256903157.3	243316469.8	242484065.7	218173468	169220360.1	200807026.8	163268428.4	80788652.2	171928992.9	133006998.1	20239123.18	1.93384931	0.951475381	0.036798531	0.959183673	1.628397745	up
Com_770_pos	PC (18:5/18:5)	--	C44 H68 N O8 P	1538.91594	9.351	--	--	--	--	--	--	--	--	--	--	No results	Invalid mass	No results	770.4646	165010796.8	167581756	108295524	145549456	214495604.5	166111072.7	168593924.9	104985472.5	119413807.1	104305519.1	159585938.5	155889073.9	136520290.7	103511328.4	1.284351339	0.361039911	0.037089797	0.87755102	1.500439115	up
Com_18679_pos	4-methoxy-6-[2-(4-methoxyphenyl)ethyl]-2H-pyran-2-one	--	C15 H16 O4	260.10115	6.053	--	--	--	--	--	--	--	--	--	--	Invalid mass	No results	No results	261.10843	427461.0073	587329.453	2414861.026	443975.3767	939745.9724	1208815.504	263796.8705	228400.6964	298273.2133	259864.8455	447677.4755	489813.7298	378816.1481	267825.5058	2.651563031	1.406843043	0.037328951	0.816326531	1.369880783	up
Com_10949_pos	Coenzyme Q2	--	C19 H26 O4	318.18687	9.906	--	--	HMDB0006709	--	Lipids and lipid-like molecules	Prenol lipids	Quinone and hydroquinone lipids	--	--	--	Invalid mass	No results	No results	319.1944	5717145.223	6367483.545	5186480.918	6128673.305	7412034.593	5726936.071	5242986.542	4384248.99	4038336.133	3770540.277	5926647.752	6794731.623	4138221.878	4804844.452	1.234044228	0.303394101	0.039748225	0.795918367	1.52834605	up
Com_949_pos	2-Phenylacetamide	2-Phenylacetamide; alpha-Phenylacetamide	C8 H9 N O	118.04188	5.227	cpd:C02505	map00360 Phenylalanine metabolism	HMDB0010715	--	Benzenoids	Benzene and substituted derivatives	Phenylacetamides	--	--	--	No results	Invalid mass	No results	119.04919	55799728.86	81057728.42	37197271.95	36997810.33	40067708.92	38205390.75	85078150.68	74863811.75	84373453.83	58534073.13	61643594.22	58563742.47	83516593.23	122464930.4	0.688292619	-0.538906056	0.039791241	0.795918367	1.438992962	down
Com_1603_pos	2-(acetylamino)-3-(1H-indol-3-yl)propanoic acid	--	C13 H14 N2 O3	246.09997	5.569	--	--	--	--	--	--	--	--	--	--	Full match	Full match	Full match	247.10736	51937414.27	45419007.69	29419592.56	32844729.43	45221012.66	61298183.7	30132464.67	17650004.97	31190319.02	35859083.66	21884522.62	43468981.73	27367607.43	30339770.02	1.426029997	0.51200433	0.042015673	0.795918367	1.18674758	up
Com_6896_pos	Spermidine	Spermidine; N-(3-Aminopropyl)-1,4-butane-diamine	C7 H19 N3	145.1579	1.037	cpd:C00315	map00330 Arginine and proline metabolism;map00410 beta-Alanine metabolism;map00480 Glutathione metabolism;map01100 Metabolic pathways;map02010 ABC transporters;map04976 Bile secretion	HMDB0001257	--	Organic nitrogen compounds	Organonitrogen compounds	Amines	--	--	--	No results	No results	Full match	146.16518	5132647.58	7001012.231	5569261.833	13403170.47	9786188.848	8685682.704	11521472.66	2919863.709	5984767.633	9398739.942	4179437.634	4589774.423	3250796.728	8139443.05	1.588532286	0.667694412	0.042689276	0.816326531	1.228492764	up
Com_1197_pos	Vitamin A	Retinol; all-trans-Retinol; Vitamin A; Vitamin A1	C20 H30 O	286.22921	9.622	cpd:C00473	map00830 Retinol metabolism;map01100 Metabolic pathways;map04977 Vitamin digestion and absorption	HMDB0000305	LMPR01090001	Lipids and lipid-like molecules	Prenol lipids	Retinoids	Prenol Lipids [PR]	Isoprenoids [PR01]	Retinoids [PR0109]	No results	No results	Full match	287.23633	107491208.3	62521078.96	59845420.66	32313815.88	56879410.9	42415975.3	60118177.62	71638536.36	81548996.64	90472467.9	76199224.89	107242569.5	83970589.91	66276702.88	0.730208285	-0.453620057	0.043735183	0.857142857	1.452637322	down
Com_1909_pos	PC (15:0/15:0)	--	C38 H76 N O8 P	705.53039	10.932	--	--	--	LMGP01010530	--	--	--	Glycerophospholipids [GP]	Glycerophosphocholines [GP01]	Diacylglycerophosphocholines [GP0101]	No results	Full match	No results	706.53711	54532577.72	52002347.94	36284538.18	46445853.9	44787967.11	46677945.68	50605916.16	33105222.95	29953075.77	35860720.48	47794062.11	51866911.83	38860246.85	25339879.56	1.260891224	0.334443821	0.044237567	0.795918367	1.486302246	up
Com_17180_pos	PC (14:0e/20:2)	--	C42 H82 N O7 P	743.58145	9.559	--	--	--	--	--	--	--	--	--	--	No results	Full match	No results	744.58917	2001926.682	1301964.55	1275509.505	1374564.154	1224292.309	1149936.313	1130438.528	1512164.964	1500796.739	1637288.017	3369529.9	1448917.832	2228261.226	1627208.165	0.70988544	-0.494341871	0.044734026	0.897959184	1.54491281	down
Com_830_pos	Methyl palmitate	Methyl palmitate	C17 H34 O2	287.28209	6.218	cpd:C16995	--	HMDB0061859	--	Lipids and lipid-like molecules	Fatty Acyls	Fatty acid esters	--	--	--	Invalid mass	No results	No results	288.28925	73620960.32	156979605.8	70989075.98	91965776.08	104818801.4	75615140.96	95829642.28	99344481.78	115157291.2	93956161.15	164920149.2	183015582.1	117049840.3	134955075.8	0.737362449	-0.439554147	0.046365235	0.836734694	1.361229478	down
Com_3303_pos	Creatinine	Creatinine; 1-Methylglycocyamidine	C4 H7 N3 O	113.05884	1.323	cpd:C00791	map00330 Arginine and proline metabolism;map01100 Metabolic pathways	HMDB0000562	--	Organic acids and derivatives	Carboxylic acids and derivatives	Amino acids, peptides, and analogues	--	--	--	Full match	Full match	Full match	114.06612	21187751.84	19641796.03	18644027.71	32060302.92	27484145.66	29745691.18	18861136.81	12628266.25	16227971.57	17011886.89	24755477.07	24108127.98	11563714.39	17843134.53	1.350304264	0.433284527	0.046530702	0.836734694	1.595394631	up
