# Supplementary material for: Whole genome sequence analysis of two subspecies of Companilactobacillus Futsaii and experimental verification of drug resistance and effect on the exploratory behavior of mice based on unique gene
Source: PLoS One. 2022 Sep 9;17(9):e0274244. doi: 10.1371/journal.pone.0274244 (PMC9462788; doi:10.1371/journal.pone.0274244)
Supplement: S11 File — (XLS) [file pone.0274244.s019.xls]

ID	Name	Other_name(Kegg_name)	Formula	Molecular Weight	RT [min]	Kegg_ID	KEGG_pathway	HMDB_ID	Lipidmaps_ID	SuperClass(HMDB)	Class(HMDB)	SubClass(HMDB)	CATEGORY(Lipidmaps)	MAIN_CLASS(Lipidmaps)	SUB_CLASS(Lipidmaps)	mzCloud_Results	mzVault_Results	MassList_Results	m/z	neg_CQ_1	neg_CQ_2	neg_CQ_3	neg_CQ_4	neg_CQ_5	neg_CQ_6	neg_CQ_7	neg_control_1	neg_control_2	neg_control_3	neg_control_4	neg_control_5	neg_control_6	neg_control_7	FC	log2FC	Pvalue	ROC	VIP	Up.Down
Com_1914_neg	FAHFA (18:0/20:2)	--	C38 H70 O4	590.52584	11.12	--	--	--	--	--	--	--	--	--	--	No results	Full match	No results	589.51825	12819626.43	11222441.45	13682808.4	12774638.83	11461393.97	10635480.04	13946106.96	9201329.776	9050221.499	9131387.447	10823307.85	8855199.634	9514718.545	9373598.191	1.312248782	0.392041258	0.000166406	0.979591837	2.055171215	up
Com_1478_neg	FAHFA (18:2/20:4)	--	C38 H62 O4	582.46312	9.916	--	--	--	--	--	--	--	--	--	--	No results	Full match	No results	581.45569	15692217.09	18879334.72	18510497.49	18798641.23	18139913.13	17031102.5	16133291.03	14498818	14944136.18	14551707.09	14227664.86	13747820.88	14101284.09	14330859.04	1.226914217	0.295034383	0.000219649	1	2.012261134	up
Com_7022_neg	Porphobilinogen	Porphobilinogen	C10 H14 N2 O4	226.09558	4.933	cpd:C00931	map00860 Porphyrin and chlorophyll metabolism;map01100 Metabolic pathways	HMDB0000245	--	Organic nitrogen compounds	Organonitrogen compounds	Amines	--	--	--	Full match	No results	Full match	225.08838	1843704.949	2305481.538	1696431.756	1993292.546	1847896.56	2037242.745	2208515.522	1164550.363	1207661.541	1387630.369	1374322.367	1662235.33	1641133.754	1465091.74	1.406956738	0.492577968	0.00025508	1	1.982514554	up
Com_5327_neg	N-Acetylsphingosine	--	C20 H39 N O3	341.29334	10.297	--	--	HMDB0247781	LMSP02010014	Lipids and lipid-like molecules	Sphingolipids	Ceramides	Sphingolipids [SP]	Ceramides [SP02]	N-acylsphingosines (ceramides) [SP0201]	Full match	No results	No results	340.28601	997975.8612	768284.3814	1264773.062	745048.5067	651760.5134	508635.2631	1456551.22	1865577.806	2477140.546	1854695.671	1746671.411	1898123.404	2252143.895	3123801.233	0.420092268	-1.251221864	0.000276667	1	2.230882671	down
Com_2745_neg	LPI 16:0	--	C25 H49 O12 P	572.29691	11.864	--	--	--	LMGP06050002	--	--	--	Glycerophospholipids [GP]	Glycerophosphoinositols [GP06]	Monoacylglycerophosphoinositols [GP0605]	No results	Full match	No results	571.28955	7854628.073	9196975.796	7896291.089	6395250.995	7517752.034	5697858.993	5288877.935	4457252.323	4196134.256	4565280.345	4408239.256	4673121.961	4348683.888	2538803.042	1.707841	0.772173666	0.000399643	1	2.203662544	up
Com_2342_neg	2,3-Dinor prostaglandin E1	--	C18 H30 O5	308.19901	7.392	--	--	--	--	--	--	--	--	--	--	Invalid mass	No results	No results	307.19165	6441601.849	11256395.3	5862016.841	6224789.084	1055599.705	5153990.361	3662785.707	649123.175	2981917.269	814742.8343	639285.2889	695876.5803	726264.6482	716538.1969	5.489834208	2.456762581	0.000488228	0.979591837	2.223412968	up
Com_10228_neg	SM (d14:1/20:0)	--	C39 H79 N2 O6 P	748.57399	11.453	--	--	--	--	--	--	--	--	--	--	No results	Invalid mass	No results	747.56671	659196.9952	671822.883	650639.1338	744050.2431	742107.6939	1116476.48	979395.0946	340710.7751	455718.8956	391073.9453	570123.249	473693.4399	619180.4296	431598.8283	1.69516141	0.761422651	0.000509678	1	1.96967468	up
Com_1262_neg	LPE 20:1	--	C25 H50 N O7 P	507.33278	10.247	--	--	--	LMGP02050046	--	--	--	Glycerophospholipids [GP]	Glycerophosphoethanolamines [GP02]	Monoacylglycerophosphoethanolamines [GP0205]	No results	Full match	No results	506.3255	7416752.468	8388553.719	9500214.379	8675303.933	8266531.277	6952952.893	8654642.771	15192894.82	22036958.99	15022850.75	12932870.79	10187256.63	12259230.42	20312493.77	0.535969145	-0.899778147	0.000764309	1	1.747707381	down
Com_423_neg	HexCer-NS (d18:1/16:0)	--	C40 H77 N O8	745.5716	8.605	--	--	--	--	--	--	--	--	--	--	No results	Invalid mass	No results	744.56421	45736380.78	44465482.51	50367976.14	52557037.44	38579813.34	63565970.61	69272305.44	26629871.66	27431546.26	24296638.74	26587009.74	29318232.86	50679597.15	30245133.45	1.694076415	0.760498952	0.000825561	0.918367347	1.573715036	up
Com_7670_neg	Pentacosanoic acid	--	C25 H50 O2	382.38143	11.728	--	--	HMDB0002361	LMFA01010025	Lipids and lipid-like molecules	Fatty Acyls	Fatty acids and conjugates	Fatty Acyls [FA]	Fatty Acids and Conjugates [FA01]	Straight chain fatty acids [FA0101]	Full match	No results	No results	381.37427	1117936.936	1174579.844	1225275.923	1148768.072	2187437.631	1460328	1264452.095	673657.1321	592880.5398	676607.3297	1305967.852	758656.4829	663416.1908	563595.5003	1.829833655	0.871712503	0.000841618	0.897959184	2.047931684	up
Com_30_neg	LPC 16:1	--	C24 H48 N O7 P	539.32236	8.679	--	--	--	LMGP01050022	--	--	--	Glycerophospholipids [GP]	Glycerophosphocholines [GP01]	Monoacylglycerophosphocholines [GP0105]	No results	Invalid mass	No results	538.31482	600011847.3	406881763	509138349.4	225647908.9	356589838.2	333166431.9	339495650.1	795495683.5	716316870.5	660949254.4	643372949.9	499247018.4	896360484.7	708676750.6	0.563149557	-0.828409981	0.001589605	0.959183673	1.35642946	down
Com_1625_neg	Octanedioic acid	Suberic acid; Cork acid; 1,8-Octanedioic acid; Octanedioic acid; 1,6-Hexanedicarboxylic acid	C8 H14 O4	174.0894	5.626	cpd:C08278	--	HMDB0000893	--	Lipids and lipid-like molecules	Fatty Acyls	Fatty acids and conjugates	--	--	--	No results	No results	Full match	173.08205	15990505.22	14264763.96	15221777.02	18331222.1	12838920.44	13699929.44	11111677.09	8304634.98	11268165.22	11549735.31	8477115.936	10645161.21	10926652.44	12176844.95	1.383246529	0.468058303	0.002252714	0.93877551	2.049566027	up
Com_5_neg	LPC 18:1	--	C26 H52 N O7 P	567.35304	9.565	--	--	HMDB0002815	LMGP01050138	Lipids and lipid-like molecules	Glycerophospholipids	Glycerophosphocholines	Glycerophospholipids [GP]	Glycerophosphocholines [GP01]	Monoacylglycerophosphocholines [GP0105]	No results	Invalid mass	No results	566.34583	3491423499	3025890141	3914261271	2767351325	3203748224	3222331235	3227333146	4229405732	3804640101	3787980765	3983910458	3510669970	4374482340	3898591167	0.828292985	-0.271786925	0.002895972	0.918367347	1.374963237	down
Com_8384_neg	LPE 22:2	--	C27 H52 N O7 P	533.34904	10.469	--	--	--	LMGP02050056	--	--	--	Glycerophospholipids [GP]	Glycerophosphoethanolamines [GP02]	Monoacylglycerophosphoethanolamines [GP0205]	No results	Full match	No results	532.34161	190082.9454	150108.9324	202898.8983	148645.5865	135931.5731	116894.0853	211574.1871	425139.3077	1078863.969	496460.57	157116.115	401288.8594	384265.9566	729845.5458	0.314767874	-1.667639791	0.003007381	0.93877551	1.642505416	down
Com_8059_neg	PC (2:0/16:2)	--	C26 H48 N O8 P	579.31784	7.813	--	--	--	--	--	--	--	--	--	--	No results	Invalid mass	No results	578.31091	744926.6729	421467.3552	1035366.11	460647.9909	499363.4192	305538.0422	788617.7883	1293988.061	1023027.615	995045.2592	1241628.568	819820.4635	1358927.59	1543353.987	0.514262274	-0.959423772	0.003086243	0.93877551	1.76819923	down
Com_450_neg	Lysope 18:1	--	C23 H46 N O7 P	479.30238	8.671	--	--	--	--	--	--	--	--	--	--	No results	No results	Full match	478.29489	18039129.65	14609062.54	19743258.34	6869962.953	9101510.21	9315771.922	10244502.78	24644319.33	27167349.97	24587634.41	19205270.94	16935877.51	28457363.91	22030478.6	0.539312508	-0.890806602	0.00310126	0.93877551	1.252024898	down
Com_122_neg	LPA 20:4	--	C23 H39 O7 P	458.24416	6.55	--	--	--	LMGP10050013	--	--	--	Glycerophospholipids [GP]	Glycerophosphates [GP10]	Monoacylglycerophosphates [GP1005]	No results	Full match	No results	457.23694	362446231.2	326356851.2	319304773.4	286368710.5	374233000.4	276430681.9	230723162.5	246451431.1	172561629.2	192619893.4	197182946.4	97854440.82	244379910.9	154603181.4	1.666493846	0.73681599	0.0031534	0.959183673	2.09559609	up
Com_374_neg	4-Hydroxybenzoic acid	4-Hydroxybenzoate; Hydroxybenzoic acid; 4-Hydroxybenzoic acid; Hydroxybenzenecarboxylic acid	C7 H6 O3	138.03188	5.341	cpd:C00156	map00130 Ubiquinone and other terpenoid-quinone biosynthesis;map00360 Phenylalanine metabolism;map00790 Folate biosynthesis;map01100 Metabolic pathways	HMDB0000500	--	Benzenoids	Benzene and substituted derivatives	Benzoic acids and derivatives	--	--	--	No results	No results	Full match	137.0246	36286395.48	45392816.22	34795716.59	33053283.16	36491374.82	26211476.81	52523258.72	68358180.64	69604081.97	54140221.42	51563429.55	37401823.12	61220330.07	75836793.69	0.633194404	-0.65927959	0.003225408	0.93877551	1.893026617	down
Com_6194_neg	SM (d14:2/22:0)	--	C41 H81 N2 O6 P	774.59021	11.304	--	--	--	--	--	--	--	--	--	--	No results	Invalid mass	No results	773.58276	2278031.45	1658386.39	2472794.008	2050476.071	2388989.88	3190725.06	2736280.573	1594366.141	1530336.196	1551064.065	2288047.89	1255471.872	1770828.39	1573535.489	1.450725625	0.536774689	0.004293037	0.918367347	1.811140202	up
Com_2300_neg	O1-(4-chlorobenzoyl)-4-nitrobenzene-1-carbohydroximamide	--	C14 H10 Cl N3 O4	319.03622	5.041	--	--	--	--	--	--	--	--	--	--	Full match	No results	No results	318.02878	5278742.981	6523151.71	4054194.6	7453570.054	5711010.782	12840941.59	6044394.406	3216855.29	2957928.455	4978912.846	3133289.299	5531470.896	2849822.506	2855674.669	1.876903798	0.908354706	0.004539676	0.93877551	1.878232259	up
Com_2499_neg	SM (d14:0/20:0)	--	C39 H81 N2 O6 P	750.59039	11.76	--	--	--	--	--	--	--	--	--	--	No results	Invalid mass	No results	749.58331	4503066.54	5016221.588	3898974.275	5461963.449	7916421.962	6663052.175	7797133.442	2134607.875	3232865.818	3495313.215	4150453.743	3430143.434	4382267.544	4320370.21	1.640690273	0.714302915	0.004558579	0.93877551	1.51945017	up
Com_8521_neg	L-Kynurenine	L-Kynurenine; 3-Anthraniloyl-L-alanine	C10 H12 N2 O3	208.08496	4.771	cpd:C00328	map00380 Tryptophan metabolism;map01100 Metabolic pathways;map05143 African trypanosomiasis	HMDB0000684	--	Organic oxygen compounds	Organooxygen compounds	Carbonyl compounds	--	--	--	No results	No results	Full match	207.07768	712645.3012	909539.9695	1096395.307	1370619.209	1764009.815	1714574.394	867605.0284	592548.6426	336041.381	520279.4154	855442.0173	896357.7142	722633.6603	384002.7032	1.958391147	0.969668941	0.004669924	0.918367347	1.567741007	up
Com_1873_neg	Lysops 22:6	--	C28 H44 N O9 P	569.2729	8.82	--	--	--	--	--	--	--	--	--	--	No results	No results	Full match	568.26563	12045273.31	10929157.17	6892361.327	13574192.15	13246163.7	16881467.52	8704477.792	6878808.305	5981088.164	5508460.649	8643785.694	9767158.125	7506967.817	4598215.994	1.683010333	0.751044035	0.005280673	0.918367347	1.793595622	up
Com_153_neg	LPC 20:2	--	C28 H54 N O7 P	593.36994	9.845	--	--	--	LMGP01050132	--	--	--	Glycerophospholipids [GP]	Glycerophosphocholines [GP01]	Monoacylglycerophosphocholines [GP0105]	No results	Invalid mass	No results	592.36267	134341583.9	131047987.8	175044954.5	96214669.2	121772110.1	136871655.8	149467387.8	198392464.7	209053424.4	168640522	183947912.6	127965400.7	214605074	222333974.7	0.713059628	-0.48790537	0.005608138	0.87755102	1.369174888	down
Com_28_neg	LPC 20:5	--	C28 H48 N O7 P	587.32191	8.42	--	--	--	LMGP01050050	--	--	--	Glycerophospholipids [GP]	Glycerophosphocholines [GP01]	Monoacylglycerophosphocholines [GP0105]	No results	Invalid mass	No results	586.31458	825268206.2	723187195.8	1282234550	847326791.5	894122815.5	605712186.7	929077341.4	1430717685	1401896557	1245766997	1356018985	793233580.6	1367326338	1480359698	0.672916128	-0.571501396	0.005685302	0.87755102	1.706669952	down
Com_5570_neg	(+/-)8(9)-DiHET	--	C20 H34 O4	338.24624	7.567	--	--	--	--	--	--	--	--	--	--	Full match	No results	No results	337.23978	2088683.392	2277240.313	2482283.748	2027653.344	1736090.745	2010414.438	1696653.751	3358005.623	2744083.021	2361878.686	2283121.682	2243379.095	2709582.679	2630427.997	0.781159068	-0.356311739	0.005977721	0.918367347	1.532472128	down
Com_4889_neg	(+/-)11(12)-EET	--	C20 H32 O3	320.2351	8.849	--	--	--	--	--	--	--	--	--	--	Full match	No results	Full match	319.22784	2709155.071	2382834.26	4177880.707	2956427.755	3213696.439	2515508.688	1430795.95	1710938.073	1794895.04	1890006.881	1147232.642	1349881.831	1484256.449	1998148.397	1.704236177	0.769125281	0.006052187	0.897959184	1.891207738	up
Com_5978_neg	15(R)-Prostaglandin E2	--	C20 H32 O5	352.22507	6.728	--	--	--	--	--	--	--	--	--	--	Full match	No results	Full match	351.21762	2258967.572	2571781.775	1760430.192	2184366.809	1714175.754	2712514.772	2371382.106	903940.4456	1679321.813	1956071.539	881982.1536	1436617.347	1782280.656	1281670.341	1.56962312	0.650418197	0.006550396	0.918367347	1.608694187	up
Com_7187_neg	LPE 22:1	--	C27 H54 N O7 P	535.36443	11.022	--	--	--	LMGP02050068	--	--	--	Glycerophospholipids [GP]	Glycerophosphoethanolamines [GP02]	Monoacylglycerophosphoethanolamines [GP0205]	No results	Full match	No results	534.35712	408531.1546	410411.0269	343601.1046	432492.7435	450237.4365	255722.4517	373428.8048	685163.1683	1678019.485	958314.3732	571090.0727	450138.4085	525998.044	1440016.652	0.423923737	-1.238123345	0.006851796	0.979591837	1.489185717	down
Com_6759_neg	PC (16:0/16:0)	--	C40 H80 N O8 P	779.57646	11.589	--	--	--	LMGP01010564	--	--	--	Glycerophospholipids [GP]	Glycerophosphocholines [GP01]	Diacylglycerophosphocholines [GP0101]	No results	Invalid mass	No results	760.55884	1898244.827	1797257.526	2052080.422	1873053.166	2305903.34	2754226.568	2112627.073	1126543.411	1056484.031	1620424.456	2077943.82	1438160.263	1798041.791	1297196.067	1.4204211	0.506318696	0.007143092	0.897959184	1.755118231	up
Com_10391_neg	N4-Acetylcytidine	--	C11 H15 N3 O6	285.09625	4.9	--	--	HMDB0005923	--	Nucleosides, nucleotides, and analogues	Pyrimidine nucleosides	-	--	--	--	Full match	No results	Full match	284.08908	878901.6873	857145.0402	953464.7786	919189.8151	957618.4205	1034651.575	761431.8279	561980.3393	485027.3494	749973.2915	538380.3407	1014458.968	516889.8101	619128.0217	1.418330973	0.50419423	0.007465771	0.87755102	1.591644865	up
Com_4035_neg	8-iso-15-keto Prostaglandin E2	--	C20 H30 O5	332.19904	6.463	--	--	--	--	--	--	--	--	--	--	Invalid mass	No results	No results	331.1918	2466309.034	2693829.532	5324313.785	5576221.649	2850209.48	1921517.853	1309843.781	1800820.49	696435.6763	904502.8994	2359362.068	1403887.99	1223570.363	1138794.825	2.324065833	1.216650936	0.008171019	0.918367347	1.541926682	up
Com_57_neg	LPC 20:3	--	C28 H52 N O7 P	591.35381	9.285	--	--	--	LMGP01050139	--	--	--	Glycerophospholipids [GP]	Glycerophosphocholines [GP01]	Monoacylglycerophosphocholines [GP0105]	No results	Invalid mass	No results	590.34644	309439488.9	292064760.9	583742293.4	208039791	236525257.4	253200817.4	435921723.6	680437410	565186728.2	642833179.5	445652818.2	321810342.3	542537948.7	741292018.2	0.588599244	-0.764642406	0.008239597	0.897959184	1.692529588	down
Com_6910_neg	Ursodeoxycholic acid	Ursodiol; Ursodeoxycholic acid; Ursodeoxycholate; 3alpha,7beta-Dihydroxy-5beta-cholan-24-oic acid	C24 H40 O4	392.29305	9.266	cpd:C07880	--	HMDB0000946	LMST04010033	Lipids and lipid-like molecules	Steroids and steroid derivatives	Bile acids, alcohols and derivatives	Sterols [ST]	Bile acids and derivatives [ST04]	C24 bile acids, alcohols, and derivatives [ST0401]	No results	No results	Full match	391.28592	1982283.304	2372481.572	2314347.75	1798806.14	1124640.592	1625847.139	1686525.703	1524387.932	1058321.628	1185782.784	1296686.233	1016666.848	1341422.302	1402224.732	1.462233667	0.548173874	0.008689366	0.897959184	2.035871062	up
Com_8182_neg	2-chloro-4-(dimethylamino)benzaldehyde 1-(2-quinoxalinyl)hydrazone	--	C17 H16 Cl N5	325.11109	7.768	--	--	--	--	--	--	--	--	--	--	Invalid mass	No results	No results	324.104	656307.5802	360883.5544	961522.1781	916721.3112	513017.1021	607383.6712	136914.2121	148074.7258	577611.9026	200327.7803	104050.6194	167472.3774	95850.65869	185297.91	2.808405356	1.489751184	0.008692205	0.857142857	1.529891437	up
Com_241_neg	LPC 17:1	--	C25 H50 N O7 P	553.33832	9.136	--	--	--	LMGP01050126	--	--	--	Glycerophospholipids [GP]	Glycerophosphocholines [GP01]	Monoacylglycerophosphocholines [GP0105]	No results	Invalid mass	No results	552.33099	91669384.53	63941885.99	96010720.3	42328653.63	56695815.62	57266454.82	69634911.93	114510193.7	110889861.8	95286098.82	79983396.76	79006983.35	117816402.5	104349496.5	0.680420283	-0.555501948	0.008960232	0.897959184	1.483199519	down
Com_70_neg	LPC 18:3	--	C26 H48 N O7 P	563.32243	8.508	--	--	--	LMGP01050128	--	--	--	Glycerophospholipids [GP]	Glycerophosphocholines [GP01]	Monoacylglycerophosphocholines [GP0105]	No results	Invalid mass	No results	562.31525	395085655.2	371853511.2	464780016.4	225528330.2	303471593.7	225583362.6	382245728.8	525062493.9	539386440.9	418106633.4	542583779.1	334023033.3	603570047.3	591928067.6	0.666321918	-0.585708745	0.009288184	0.897959184	1.60289145	down
Com_1546_neg	Glutaric Acid	Glutarate; Glutaric acid; Pentanedioic acid; 1,3-Propanedicarboxylic acid	C5 H8 O4	132.04248	5.019	cpd:C00489	map00071 Fatty acid degradation;map00310 Lysine degradation	HMDB0000661	--	Organic acids and derivatives	Carboxylic acids and derivatives	Dicarboxylic acids and derivatives	--	--	--	No results	No results	Full match	131.03517	18990699.77	11841097.18	12563302.47	17482893.87	20093867.08	17009035.69	16449404.11	4812756.074	7375214.126	13468283.61	8492334.597	17458631.23	4505005.345	6887906.083	1.816350192	0.861042381	0.00965731	0.87755102	1.476848059	up
Com_78_neg	LPC 22:5	--	C30 H52 N O7 P	615.35386	9.164	--	--	--	LMGP01050143	--	--	--	Glycerophospholipids [GP]	Glycerophosphocholines [GP01]	Monoacylglycerophosphocholines [GP0105]	No results	Invalid mass	No results	614.34662	295762513.1	193802436.7	522164741.4	159483520.1	190832359.8	111644543	334384090.5	548098024.1	447946947.6	457568044.7	465242656.1	356957496.9	515352023.7	508637793.6	0.547933986	-0.867926004	0.010091309	0.87755102	1.881032143	down
Com_2918_neg	Xanthohumol	Xanthohumol	C21 H22 O5	354.15001	9.617	cpd:C16417	--	HMDB0037479	LMPK12120294	Phenylpropanoids and polyketides	Linear 1,3-diarylpropanoids	Chalcones and dihydrochalcones	Polyketides [PK]	Flavonoids [PK12]	Chalcones and dihydrochalcones [PK1212]	Invalid mass	No results	No results	353.14288	2684924.803	1746361.201	3934514.129	1001606.027	1110887.368	498335.5539	2416349.821	5224496.477	4643361.378	4294093.076	3546060.801	1921259.943	5485071.611	5176077.671	0.442152287	-1.177384744	0.01087822	0.918367347	1.618336872	down
Com_1335_neg	2,4-Dihydroxybenzoic acid	--	C7 H6 O4	154.02682	5.613	--	--	HMDB0029666	--	Benzenoids	Benzene and substituted derivatives	Benzoic acids and derivatives	--	--	--	Full match	Full match	Full match	153.01955	12941930.94	9729883.255	9521981.541	11422518.9	10816809.06	7386909.967	8902227.505	11957027.72	12164232.02	13795017.77	11059221.04	14304490.94	14140272.61	12293003.7	0.788314421	-0.343156929	0.01104076	0.897959184	1.144850044	down
Com_1233_neg	Monomethyl phthalate	--	C9 H8 O4	180.04251	5.018	--	--	HMDB0002130	--	Benzenoids	Benzene and substituted derivatives	Benzoic acids and derivatives	--	--	--	Full match	No results	No results	179.03519	14382974.9	15939309.57	24373107.1	17355079.97	23096675.35	19368365.54	7381710.721	4718901.292	7002861.495	9545922.418	9338734.24	16859748.8	7347630.75	10891246.46	1.855218611	0.891589198	0.012395966	0.87755102	1.658783964	up
Com_4623_neg	FAHFA (22:5/22:4)	--	C44 H68 O4	660.51301	10.055	--	--	--	--	--	--	--	--	--	--	No results	Full match	No results	659.50574	3076786.963	308359.8323	2242961.939	257221.4207	2135147.442	718797.4082	1656343.651	3446471.783	3987428.9	4450886.595	3701262.794	5026320.004	2716875.265	3115933.955	0.393100706	-1.34702914	0.015448229	0.979591837	1.854176471	down
Com_5038_neg	LPC 22:3	--	C30 H56 N O7 P	619.38549	10.126	--	--	--	--	--	--	--	--	--	--	No results	Invalid mass	No results	618.3786	787730.844	709215.0409	1538138.143	993681.8912	1652554.726	1503907.244	1560601.121	1540772.86	2301261.483	1782157.568	2033694.226	1502329.512	1812457.779	2218502.383	0.663006023	-0.592906119	0.015670391	0.87755102	1.343934018	down
Com_27_neg	cis-5,8,11,14,17-Eicosapentaenoic acid	--	C20 H30 O2	302.22456	9.33	--	--	HMDB0001999	--	Lipids and lipid-like molecules	Fatty Acyls	Fatty acids and conjugates	--	--	--	Full match	No results	Full match	301.21732	1457478930	1095269595	1519017645	1345801990	1424293994	898194378.6	1245367693	1463453658	1424786038	1581220717	1743962997	1854695677	1570722273	1589070872	0.800275602	-0.321431168	0.01641914	0.93877551	1.487181879	down
Com_3960_neg	N-Acetylornithine	N-Acetylornithine; N2-Acetyl-L-ornithine	C7 H14 N2 O3	174.10068	1.37	cpd:C00437	map00220 Arginine biosynthesis;map01100 Metabolic pathways;map01210 2-Oxocarboxylic acid metabolism;map01230 Biosynthesis of amino acids	HMDB0240589	--	Organic acids and derivatives	Carboxylic acids and derivatives	Amino acids, peptides, and analogues	--	--	--	Full match	Full match	Full match	173.0934	3453995.12	4458992.587	3895124.388	5728413.665	4831743.32	3846680.037	3669652.585	2608203.869	2460776.215	3342926.338	4426449.067	3213651.359	3756161.075	2810259.977	1.32125017	0.401903657	0.018251122	0.87755102	1.583354834	up
Com_1298_neg	Palmitic acid	Hexadecanoic acid; Hexadecanoate; Hexadecylic acid; Palmitic acid; Palmitate; Cetylic acid	C16 H32 O2	256.24031	9.351	cpd:C00249	map00061 Fatty acid biosynthesis;map00062 Fatty acid elongation;map00071 Fatty acid degradation;map01040 Biosynthesis of unsaturated fatty acids;map01100 Metabolic pathways;map01212 Fatty acid metabolism	HMDB0000220	LMFA01010001	Lipids and lipid-like molecules	Fatty Acyls	Fatty acids and conjugates	Fatty Acyls [FA]	Fatty Acids and Conjugates [FA01]	Straight chain fatty acids [FA0101]	Full match	No results	No results	255.23303	16754331.63	16948115.37	23158991.6	17249064.75	20367382.58	17437298.07	15688883.06	13724924.16	13309232.41	13312163.68	17933149.65	17712891.06	15783185.05	11724647.69	1.232887229	0.302040844	0.020505895	0.775510204	1.662059992	up
Com_2817_neg	Calcitriol	Calcitriol; 1alpha,25-Dihydroxyvitamin D3; (1S,3R,5Z,7E)-9,10-Seco-5,7,10(19)-cholestatriene-1,3,25-triol	C27 H44 O3	416.3296	9.906	cpd:C01673	map00100 Steroid biosynthesis;map01100 Metabolic pathways;map04961 Endocrine and other factor-regulated calcium reabsorption;map04978 Mineral absorption;map05152 Tuberculosis	HMDB0001903	--	Lipids and lipid-like molecules	Steroids and steroid derivatives	Vitamin D and derivatives	--	--	--	Full match	No results	No results	415.32214	3786437.053	7563788.444	4844321.71	9119818.296	7697059.566	9573079.711	2518981.573	2689848.668	3095314.33	3898425.939	3781939.147	3692484.431	2669516.094	3162816.622	1.961844674	0.972210823	0.020716164	0.836734694	1.61203439	up
Com_129_neg	7-Ketodeoxycholic acid	--	C24 H38 O5	406.27241	6.669	--	--	HMDB0000391	--	Lipids and lipid-like molecules	Steroids and steroid derivatives	Bile acids, alcohols and derivatives	--	--	--	No results	No results	Full match	405.26505	174029505.9	12840863.55	90894953.99	35823870.56	46096238.3	14583766.61	35681542.87	183925190.8	325212004.5	126285746.5	36832056.62	169259264.9	85201728.95	161419067.3	0.376746194	-1.408335159	0.021161632	0.836734694	1.293586576	down
Com_1315_neg	PC (22:6e/2:0)	--	C32 H54 N O7 P	641.37022	9.495	--	--	--	--	--	--	--	--	--	--	No results	Invalid mass	No results	640.36322	12268983.56	9688013.222	21054820.58	8129063.635	9793644.97	9682555.483	16895624.38	17730628.46	19810140.04	15847398.77	16881801.16	14108123.79	19685165.7	18713028.51	0.712781828	-0.488467539	0.025198923	0.795918367	1.58491078	down
Com_3327_neg	4-oxo-4,5,6,7-tetrahydrobenzo[b]furan-3-carboxylic acid	--	C9 H8 O4	180.04251	5.469	--	--	--	--	--	--	--	--	--	--	Full match	No results	No results	179.03528	3028217.119	4233016.024	4396737.871	4623808.528	6032068.722	4997856.573	2747699.914	1907344.771	2031292.711	3482186.694	2842568.065	4827973.612	1966975.583	3013015.651	1.497626923	0.582678276	0.026700869	0.816326531	1.343115676	up
Com_5695_neg	PC (2:0/16:1)	--	C26 H50 N O8 P	581.33382	8.156	--	--	--	--	--	--	--	--	--	--	No results	Invalid mass	No results	580.32617	1068852.092	952736.2715	1909301.295	977990.3642	1627720.952	688167.8016	1467688.711	1318245.48	1943507.871	1404997.45	2081612.96	1596593.466	1749741.155	2345191.764	0.698756772	-0.517137734	0.031317477	0.816326531	1.116554785	down
Com_2083_neg	N1-(4-chlorophenyl)-3-(1H-pyrrol-1-ylmethyl)piperidine-1-carboxamide	--	C17 H20 Cl N3 O	317.12992	8.18	--	--	--	--	--	--	--	--	--	--	Full match	No results	No results	316.12262	5191817.934	4769227.941	13220194.73	8942766.043	12538460.29	11394222.67	2112035.618	3970434.301	4142133.71	5039577.022	4393812.226	3316200.258	1998976.387	2253792.135	2.316101793	1.211698661	0.031759726	0.857142857	1.586330748	up
Com_3132_neg	13,14-dihydro-15-keto Prostaglandin A2	--	C20 H30 O4	316.20413	7.58	--	--	--	--	--	--	--	--	--	--	Invalid mass	No results	No match	315.19687	3126762.234	2644250.546	2511064.315	2714782.838	2700405.674	2069011.898	3705273.133	5904748.131	3379248	5626237.772	6653603.667	8737249.272	2775006.619	2368891.848	0.549345711	-0.864213753	0.032616826	0.816326531	1.462323115	down
Com_5161_neg	Hydrocinnamic acid	--	C9 H10 O2	150.06834	6.037	--	--	HMDB0000764	--	Phenylpropanoids and polyketides	Phenylpropanoic acids	-	--	--	--	Full match	No results	Full match	149.06113	2179212.558	2112604.727	1515627.126	1554671.15	1260938.561	1469467.705	2346052.55	2722334.826	2523563.764	1794179.249	1711894.925	2137421.117	2781412.656	3279733.584	0.733815813	-0.446510102	0.032630899	0.836734694	1.387699065	down
Com_20_neg	11,12-Epoxy-(5Z,8Z,11Z)-icosatrienoic acid	--	C20 H32 O3	320.23508	8.054	--	--	--	--	--	--	--	--	--	--	Full match	Full match	Full match	319.22769	1710487312	2109440169	1322572797	1673969098	827979069.9	2582740392	1841459230	1345050411	1241240455	1915845333	629489125.8	928408073.9	787081260.1	481655639.1	1.646749397	0.719621022	0.0350676	0.816326531	1.4229484	up
Com_940_neg	Thromboxane B2	Thromboxane B2; TXB2	C20 H34 O6	370.23578	6.273	cpd:C05963	map00590 Arachidonic acid metabolism;map01100 Metabolic pathways;map04726 Serotonergic synapse;map04976 Bile secretion	HMDB0003252	LMFA03030002	Lipids and lipid-like molecules	Fatty Acyls	Eicosanoids	Fatty Acyls [FA]	Eicosanoids [FA03]	Thromboxanes [FA0303]	Full match	Full match	Full match	369.22861	15832468.65	22988596.96	10787585.8	19073755.63	6316427.465	28686671.31	18506110.28	10021049.6	9745434.213	22429316.94	2793493.104	6455218.41	7176655.031	4873865.869	1.924427944	0.944429653	0.035619104	0.816326531	1.3684635	up
Com_674_neg	LPA 16:0	--	C19 H39 O7 P	410.2437	9.081	--	--	--	LMGP10050042	--	--	--	Glycerophospholipids [GP]	Glycerophosphates [GP10]	Monoacylglycerophosphates [GP1005]	No results	Full match	Full match	409.23642	17635602.31	45055094.27	47540264.96	38127728.43	38181408.94	28804162.29	19899642.44	26324012.45	17683179.98	15454476.94	24701038.4	15080551.89	29994638.31	18867998.03	1.58834935	0.667528261	0.035917646	0.816326531	1.582665961	up
Com_770_neg	L-Ascorbic acid 2-sulfate	--	C6 H8 O9 S	255.98921	1.375	--	--	HMDB0060649	--	Organoheterocyclic compounds	Dihydrofurans	Furanones	--	--	--	Full match	No results	No results	254.98186	39772688.82	30597412.16	32826540.31	29775180.25	22638503.54	39755714.41	37287168.67	24440278.01	29086480.65	32440151.55	20569539.02	28253735.7	18646077.3	27474035.7	1.286014178	0.362906549	0.036471554	0.857142857	1.493576444	up
Com_102_neg	LPC 17:0	--	C25 H52 N O7 P	555.35386	9.796	--	--	--	LMGP01050024	--	--	--	Glycerophospholipids [GP]	Glycerophosphocholines [GP01]	Monoacylglycerophosphocholines [GP0105]	No results	Invalid mass	No results	554.34625	437471094.4	343193307.6	272345473.9	331837976.2	439874070.3	420926392.1	286556914.4	230515100.3	279035183.3	252365060.8	349639001.1	331202215.9	322095040	201114909	1.288020531	0.36515559	0.037378143	0.816326531	1.378004611	up
Com_665_neg	1,3-dipyridin-3-ylpropane-1,3-dione	--	C13 H10 N2 O2	226.07205	5.163	--	--	--	--	--	--	--	--	--	--	Invalid mass	No results	No results	225.06424	35274898.41	41062120.58	39483103.22	40422942.82	47293838.57	44508904.21	27680144.56	25363800.96	24768759.98	26074949.4	32570345.84	43147303.32	34820990.19	32612976.42	1.256961391	0.329940337	0.040373415	0.836734694	1.459897349	up
Com_1049_neg	Deoxycholic Acid	Deoxycholic acid; Deoxycholate; 3alpha,12alpha-Dihydroxy-5beta-cholanate; 3alpha,12alpha-Dihydroxy-5beta-cholanic acid	C24 H40 O4	392.29304	7.183	cpd:C04483	map04976 Bile secretion	HMDB0000626	LMST04010040	Lipids and lipid-like molecules	Steroids and steroid derivatives	Bile acids, alcohols and derivatives	Sterols [ST]	Bile acids and derivatives [ST04]	C24 bile acids, alcohols, and derivatives [ST0401]	Full match	No results	Full match	391.28577	20766932.81	24843676.69	11570896.74	12414580.37	30246237.98	22165965.1	29609430.93	7223431.411	17998697.81	11535957.6	9019711.395	23921760.31	15501474.33	5724450.547	1.667494249	0.737681785	0.04118032	0.836734694	1.310389772	up
Com_6207_neg	3-amino-2,6-diphenyl-4,7-dihydro-2H-pyrazolo[3,4-d]pyrimidin-4-one	--	C17 H13 N5 O	303.1142	7.525	--	--	--	--	--	--	--	--	--	--	Invalid mass	No results	No results	302.10687	1306408.476	1559830.822	2872867.721	2333100.194	2461817.017	2632232.679	498595.3642	1151788.557	999436.5192	1013948.912	1294528.287	899130.6258	642300.3307	736773.8861	2.028055899	1.020097417	0.043241189	0.857142857	1.43924524	up
Com_295_neg	LPC 20:0	--	C28 H58 N O7 P	597.40125	11.066	--	--	--	LMGP01050045	--	--	--	Glycerophospholipids [GP]	Glycerophosphocholines [GP01]	Monoacylglycerophosphocholines [GP0105]	No results	Invalid mass	No results	596.39362	42005216.24	25571531.72	23599602.92	24374697.11	40553425.89	35461992.54	23071710.51	36320996.66	73896558.88	53346682.24	37642999.69	30797766.47	33613006.12	40567103.2	0.701007879	-0.512497435	0.044973137	0.775510204	1.070369825	down
Com_1946_neg	Nervonic acid	(15Z)-Tetracosenoic acid; Nervonic acid; (Z)-15-Tetracosenoic acid	C24 H46 O2	366.34998	11.226	cpd:C08323	map01040 Biosynthesis of unsaturated fatty acids	HMDB0002368	LMFA01030092	Lipids and lipid-like molecules	Fatty Acyls	Fatty acids and conjugates	Fatty Acyls [FA]	Fatty Acids and Conjugates [FA01]	Unsaturated fatty acids [FA0103]	Full match	No results	Full match	365.34262	8497165.013	9236449.186	8349284.774	14822715.83	11768226.61	11321729.59	6337513.175	6929119.673	7000095.735	11206513.97	8094443.465	6520133.477	5248743.099	6206968.386	1.373531612	0.457890115	0.045443971	0.836734694	1.483028076	up
Com_524_neg	N-Acetyl-DL-tryptophan	--	C13 H14 N2 O3	246.10055	5.586	--	--	--	--	--	--	--	--	--	--	Full match	Full match	Full match	245.09332	39032713.86	34465776.55	27057465.41	25176841.43	33650674.27	47220708.89	23544063.22	15965434.8	25065923.28	33330837.96	17276108.43	33292879.15	21606257.54	22221745.61	1.3637672	0.447597392	0.04839637	0.857142857	1.106038563	up
Com_8_neg	LPC 18:0	--	C26 H54 N O7 P	569.36865	10.209	--	--	--	LMGP01050076	--	--	--	Glycerophospholipids [GP]	Glycerophosphocholines [GP01]	Monoacylglycerophosphocholines [GP0105]	No results	Invalid mass	No results	568.36133	3350734110	2967142088	2600201387	3622138049	4402677040	4119240029	3102504249	2319415155	2505003406	2838223474	3606537601	3450418200	2488320805	2100222633	1.2515258	0.323688032	0.048874889	0.816326531	1.426641224	up
