# Supplementary material for: Whole genome sequence analysis of two subspecies of Companilactobacillus Futsaii and experimental verification of drug resistance and effect on the exploratory behavior of mice based on unique gene
Source: PLoS One. 2022 Sep 9;17(9):e0274244. doi: 10.1371/journal.pone.0274244 (PMC9462788; doi:10.1371/journal.pone.0274244)
Supplement: S12 File — (XLS) [file pone.0274244.s020.xls]

ID	Name	Other_name(Kegg_name)	Formula	Molecular Weight	RT [min]	Kegg_ID	KEGG_pathway	HMDB_ID	Lipidmaps_ID	SuperClass(HMDB)	Class(HMDB)	SubClass(HMDB)	CATEGORY(Lipidmaps)	MAIN_CLASS(Lipidmaps)	SUB_CLASS(Lipidmaps)	mzCloud_Results	mzVault_Results	MassList_Results	m/z	neg_control_1	neg_control_2	neg_control_3	neg_control_4	neg_control_5	neg_control_6	neg_control_7	neg_Y97_1	neg_Y97_2	neg_Y97_3	neg_Y97_4	neg_Y97_5	neg_Y97_6	FC	log2FC	Pvalue	ROC	VIP	Up.Down
Com_450_neg	Lysope 18:1	--	C23 H46 N O7 P	479.30238	8.671	--	--	--	--	--	--	--	--	--	--	No results	No results	Full match	478.29489	24644319.33	27167349.97	24587634.41	19205270.94	16935877.51	28457363.91	22030478.6	45237264.27	41932293.77	70938114.25	44635512.72	43311871.86	49266677.83	0.473173904	-1.079557584	2.86E-05	1	1.432258835	up
Com_27_neg	cis-5,8,11,14,17-Eicosapentaenoic acid	--	C20 H30 O2	302.22456	9.33	--	--	HMDB0001999	--	Lipids and lipid-like molecules	Fatty Acyls	Fatty acids and conjugates	--	--	--	Full match	No results	Full match	301.21732	1463453658	1424786038	1581220717	1743962997	1854695677	1570722273	1589070872	1264860497	1248594702	910301205.9	1184159714	1178287977	1269636508	1.363965729	0.447807396	0.000712796	1	2.027573841	down
Com_117_neg	2-Hydroxy-2-methylbutanoic acid	--	C5 H10 O3	118.06314	5.291	--	--	HMDB0001987	--	Lipids and lipid-like molecules	Fatty Acyls	Fatty acids and conjugates	--	--	--	No results	No results	Full match	117.05585	382333832.9	241298204.7	302217836.1	319585438.1	381526651.8	401080277.7	329116256.5	224216777.4	259820108.9	226164052.4	159690061.2	237571129.7	232268413.1	1.508080547	0.592713485	0.001339443	0.976190476	1.958418146	down
Com_1577_neg	LPC 16:2	--	C24 H46 N O7 P	537.30702	8.147	--	--	--	--	--	--	--	--	--	--	No results	Invalid mass	No results	536.29987	6949702.907	9656441.631	7380576.288	6478649.864	6832740.457	6272346.293	6863223.811	14845976.12	8062631.797	14637196.03	18019007.62	11582807.87	12288414.97	0.544197227	-0.87779849	0.002028011	0.976190476	1.450628037	up
Com_3278_neg	8-Aminooctanoic acid	--	C8 H17 N O2	159.12614	6.152	--	--	HMDB0247418	--	Lipids and lipid-like molecules	Fatty Acyls	Fatty acids and conjugates	--	--	--	No results	No results	Full match	158.11884	3935485.726	3947543.335	5385857.773	3056900.517	3958290.991	3301112.832	5827088.834	5679883.432	5739900.601	6097291.985	7023923.254	5458366.966	6649961.236	0.687885084	-0.539760521	0.003559255	0.928571429	1.633713923	up
Com_541_neg	Capryloylglycine	--	C10 H19 N O3	201.13687	6.152	--	--	HMDB0000832	--	Organic acids and derivatives	Carboxylic acids and derivatives	Amino acids, peptides, and analogues	--	--	--	Full match	No results	No results	200.12955	28654498.06	30361114.67	43284285.17	21798764.32	31202098.82	23792282.88	44482587.4	47985710.8	41531452.91	49712220.98	57843577.58	44516024.57	51837421.6	0.653098187	-0.614628191	0.003592851	0.952380952	1.723323918	up
Com_4537_neg	Corchorifatty acid F	--	C18 H32 O5	328.22524	6.485	--	--	HMDB0035919	--	Lipids and lipid-like molecules	Fatty Acyls	Lineolic acids and derivatives	--	--	--	Full match	No results	No results	327.21805	1529270.234	2837759.263	2166982.456	2347460.86	2414606.747	2689223.033	3061308.763	3053399.631	3397618.739	3443435.078	3084178.258	4366290.392	3877947.708	0.688473392	-0.538527197	0.003833818	0.976190476	1.612464576	up
Com_277_neg	Hexanoylglycine	--	C8 H15 N O3	173.10543	5.621	--	--	HMDB0000701	--	Organic acids and derivatives	Carboxylic acids and derivatives	Amino acids, peptides, and analogues	--	--	--	Full match	No results	Full match	172.09816	28968754.97	13694528.39	20831667.81	24308502.54	69689598.76	33922388.2	59249962.69	120212198.9	43567329.62	93410955.85	63498723.37	97576806.39	109956216.4	0.406753157	-1.29777455	0.00394169	0.928571429	1.842932124	up
Com_242_neg	N-Acetyl-D-alloisoleucine	--	C8 H15 N O3	173.10542	5.643	--	--	--	--	--	--	--	--	--	--	Full match	Full match	Full match	172.09813	28968754.97	61976914.53	20831667.81	24308502.54	69689598.76	33922388.2	59249962.69	120212198.9	43567329.62	93410955.85	146655964	97576806.39	109956216.4	0.419119343	-1.254566988	0.004157822	0.928571429	1.785533894	up
Com_30_neg	LPC 16:1	--	C24 H48 N O7 P	539.32236	8.679	--	--	--	LMGP01050022	--	--	--	Glycerophospholipids [GP]	Glycerophosphocholines [GP01]	Monoacylglycerophosphocholines [GP0105]	No results	Invalid mass	No results	538.31482	795495683.5	716316870.5	660949254.4	643372949.9	499247018.4	896360484.7	708676750.6	1137478840	726092199.2	1741734308	1093998681	1377976494	1221262304	0.577855349	-0.791219699	0.004583829	0.952380952	1.203556784	up
Com_6910_neg	Ursodeoxycholic acid	Ursodiol; Ursodeoxycholic acid; Ursodeoxycholate; 3alpha,7beta-Dihydroxy-5beta-cholan-24-oic acid	C24 H40 O4	392.29305	9.266	cpd:C07880	--	HMDB0000946	LMST04010033	Lipids and lipid-like molecules	Steroids and steroid derivatives	Bile acids, alcohols and derivatives	Sterols [ST]	Bile acids and derivatives [ST04]	C24 bile acids, alcohols, and derivatives [ST0401]	No results	No results	Full match	391.28592	1524387.932	1058321.628	1185782.784	1296686.233	1016666.848	1341422.302	1402224.732	2042024.107	1792826.204	1751021.456	1373359.441	1504359.268	1562189.468	0.754525619	-0.406358208	0.005071005	0.928571429	1.645165472	up
Com_1233_neg	Monomethyl phthalate	--	C9 H8 O4	180.04251	5.018	--	--	HMDB0002130	--	Benzenoids	Benzene and substituted derivatives	Benzoic acids and derivatives	--	--	--	Full match	No results	No results	179.03519	4718901.292	7002861.495	9545922.418	9338734.24	16859748.8	7347630.75	10891246.46	18513637.96	10593288.7	18520431.91	19173931.82	15276413.04	17801728.78	0.563865945	-0.826575883	0.005768563	0.928571429	1.594565559	up
Com_374_neg	4-Hydroxybenzoic acid	4-Hydroxybenzoate; Hydroxybenzoic acid; 4-Hydroxybenzoic acid; Hydroxybenzenecarboxylic acid	C7 H6 O3	138.03188	5.341	cpd:C00156	map00130 Ubiquinone and other terpenoid-quinone biosynthesis;map00360 Phenylalanine metabolism;map00790 Folate biosynthesis;map01100 Metabolic pathways	HMDB0000500	--	Benzenoids	Benzene and substituted derivatives	Benzoic acids and derivatives	--	--	--	No results	No results	Full match	137.0246	68358180.64	69604081.97	54140221.42	51563429.55	37401823.12	61220330.07	75836793.69	40188869.42	42926558.23	38459501.45	35370204.67	51893193.42	31948540.03	1.488423109	0.573784695	0.006180799	0.880952381	1.575228624	down
Com_7210_neg	LPC 19:2	--	C27 H52 N O7 P	579.35403	9.212	--	--	--	--	--	--	--	--	--	--	No results	Invalid mass	No results	578.3468	1547939.938	1305719.299	1161433.423	1017407.508	894491.4568	1732246.635	1256753.228	1964085.706	1410839.844	1524743.14	2027955.779	1879040.789	2215771.972	0.693338348	-0.528368538	0.006520048	0.904761905	1.179166252	up
Com_2271_neg	Hydroxyglutaric acid	--	C5 H8 O5	148.03745	1.342	--	--	--	--	--	--	--	--	--	--	No results	No results	Full match	147.03012	5867972.723	6769265.903	4883614.991	4167446.683	6954082.932	4448797.778	6779100.597	7629860.173	5978350.905	9271967.882	11395764.63	7731876.673	9836755.011	0.65917267	-0.601271668	0.006844702	0.928571429	1.896156094	up
Com_779_neg	3-Hydroxymandelic acid	--	C8 H8 O4	168.04249	5.146	--	--	HMDB0000750	--	Benzenoids	Phenols	1-hydroxy-4-unsubstituted benzenoids	--	--	--	Full match	Full match	Full match	167.03517	38058159.45	31027449.98	24438651.55	35880568.72	31478670.96	30280578.58	29208128.02	17757877.37	22659779.45	19504207.69	10644228.58	26685172.03	13827932.43	1.700502592	0.765961205	0.007025194	0.976190476	1.916333831	down
Com_194_neg	2-Hydroxyisocaproic Acid	--	C6 H12 O3	132.0788	5.637	--	--	HMDB0000665	--	Lipids and lipid-like molecules	Fatty Acyls	Fatty acids and conjugates	--	--	--	No results	No results	Full match	131.07147	197276717.3	117383707.6	159390712.7	148476336	215230516.3	186979411.5	157260254.9	126081314.1	103657029.9	111189983.7	71534129.73	101241377.6	153371257.4	1.518780809	0.602913674	0.008428635	0.928571429	1.666159256	down
Com_5695_neg	PC (2:0/16:1)	--	C26 H50 N O8 P	581.33382	8.156	--	--	--	--	--	--	--	--	--	--	No results	Invalid mass	No results	580.32617	1318245.48	1943507.871	1404997.45	2081612.96	1596593.466	1749741.155	2345191.764	2706437.91	3048131.846	3153210.433	3183863.209	2302340.852	1692725.363	0.662830575	-0.593287942	0.009986472	0.880952381	1.227953487	up
Com_3132_neg	13,14-dihydro-15-keto Prostaglandin A2	--	C20 H30 O4	316.20413	7.58	--	--	--	--	--	--	--	--	--	--	Invalid mass	No results	No match	315.19687	5904748.131	3379248	5626237.772	6653603.667	8737249.272	2775006.619	2368891.848	3683958.242	1679809.059	2011040.453	2979180.851	1995461.689	1867174.88	2.137034325	1.095610081	0.01024123	0.880952381	2.005975491	down
Com_3327_neg	4-oxo-4,5,6,7-tetrahydrobenzo[b]furan-3-carboxylic acid	--	C9 H8 O4	180.04251	5.469	--	--	--	--	--	--	--	--	--	--	Full match	No results	No results	179.03528	1907344.771	2031292.711	3482186.694	2842568.065	4827973.612	1966975.583	3013015.651	4654813.193	2739701.285	6932282.729	6155520.761	4334418.159	5518443.644	0.567130984	-0.818246117	0.010502479	0.857142857	1.72282549	up
Com_6380_neg	3-[2-(1,3,5-trimethyl-1H-pyrazol-4-yl)hydrazono]pentane-2,4-dione	--	C11 H16 N4 O2	236.12614	5.208	--	--	--	--	--	--	--	--	--	--	Invalid mass	No results	No results	235.11877	1446664.602	1751478.633	2082191.957	1764413.071	1987716.388	1587280.336	1954594.593	1861739.312	1923093.943	2667102.314	2306760.264	2469100.592	2641256.706	0.777126257	-0.363779087	0.011724712	0.857142857	1.808906074	up
Com_1625_neg	Octanedioic acid	Suberic acid; Cork acid; 1,8-Octanedioic acid; Octanedioic acid; 1,6-Hexanedicarboxylic acid	C8 H14 O4	174.0894	5.626	cpd:C08278	--	HMDB0000893	--	Lipids and lipid-like molecules	Fatty Acyls	Fatty acids and conjugates	--	--	--	No results	No results	Full match	173.08205	8304634.98	11268165.22	11549735.31	8477115.936	10645161.21	10926652.44	12176844.95	12617266.72	12896367.03	11558268.37	14889973.07	12274680.04	12556103.27	0.818697793	-0.288597088	0.011959377	0.976190476	1.252600122	up
Com_5570_neg	(+/-)8(9)-DiHET	--	C20 H34 O4	338.24624	7.567	--	--	--	--	--	--	--	--	--	--	Full match	No results	No results	337.23978	3358005.623	2744083.021	2361878.686	2283121.682	2243379.095	2709582.679	2630427.997	1700075.295	2420480.553	2289383.171	1745648.671	1550822.936	2179536.261	1.321883659	0.402595208	0.012259406	0.880952381	1.724959319	down
Com_4887_neg	LPE 19:1	--	C24 H48 N O7 P	493.31789	9.852	--	--	--	LMGP02050019	--	--	--	Glycerophospholipids [GP]	Glycerophosphoethanolamines [GP02]	Monoacylglycerophosphoethanolamines [GP0205]	No results	Full match	Full match	492.31052	2507380.153	2616928.24	1464333.192	1356349.746	1535768.22	2928051.71	2266172.092	3174191.392	2399085.413	4082965.285	3685132.534	3324113.367	2495056.766	0.65648223	-0.607172134	0.012464154	0.857142857	1.466978134	up
Com_1497_neg	Isophorone	Isophorone; 1,1,3-Trimethyl-3-cyclohexene-5-one	C9 H14 O	138.10463	6.302	cpd:C14743	--	HMDB0031195	--	Organic oxygen compounds	Organooxygen compounds	Carbonyl compounds	--	--	--	No results	No results	Full match	137.09749	5073114.756	7369065.091	8600764.843	10224527.04	15967087.79	10837008.21	15012977.55	15989600.53	11731790.82	17920229.01	19127660.5	18488997.17	17438696.15	0.622103062	-0.684774488	0.012743033	0.952380952	1.758229489	up
Com_6647_neg	AcylGlcADG (14:0-14:0-18:1)	--	C55 H100 O12	952.70384	10.49	--	--	--	--	--	--	--	--	--	--	No results	Invalid mass	No results	951.69702	1244205.775	1835852.777	1607875.77	1720609.869	1589687.617	2384179.702	1954185.83	1392676.154	1428046.232	858912.0173	992342.5728	1331377.151	1460419.034	1.416740041	0.502575061	0.01395248	0.904761905	1.36547331	down
Com_524_neg	N-Acetyl-DL-tryptophan	--	C13 H14 N2 O3	246.10055	5.586	--	--	--	--	--	--	--	--	--	--	Full match	Full match	Full match	245.09332	15965434.8	25065923.28	33330837.96	17276108.43	33292879.15	21606257.54	22221745.61	32115804.44	22834466.63	40748983.73	60604778.6	42807088.98	44069894.67	0.594827398	-0.749456996	0.014328654	0.880952381	1.748153119	up
Com_298_neg	N-Acetyl-L-phenylalanine	N-Acetyl-L-phenylalanine	C11 H13 N O3	207.08982	5.651	cpd:C03519	map00360 Phenylalanine metabolism	HMDB0000512	--	Organic acids and derivatives	Carboxylic acids and derivatives	Amino acids, peptides, and analogues	--	--	--	Full match	Full match	Full match	206.08258	44733289.63	67964170.14	108538581.3	44932201.43	79194883.5	45733827.64	39865113.63	82998057.13	81371527.41	75002700.43	105254690.7	109744618.8	116997263.7	0.64651066	-0.629253936	0.014347543	0.880952381	1.643909693	up
Com_2878_neg	N-Acetyl-L-methionine	N-Acetylmethionine; N-Acetyl-L-methionine	C7 H13 N O3 S	191.06174	5.283	cpd:C02712	--	HMDB0011745	--	Organic acids and derivatives	Carboxylic acids and derivatives	Amino acids, peptides, and analogues	--	--	--	Full match	Full match	Full match	190.05446	1877259.794	2964373.619	4700672.476	755820.2232	1613528.056	2106640.22	3322299.587	3991444.604	3857733.995	4640591.334	8454055.26	3226653.296	4646160.937	0.515791104	-0.955141204	0.017672598	0.857142857	1.630127663	up
Com_6512_neg	9-HpOTrE	--	C18 H30 O4	310.21503	7.392	--	--	--	LMFA02000108	--	--	--	Fatty Acyls [FA]	Octadecanoids [FA02]	Other Octadecanoids [FA0200]	No results	No results	Full match	309.20798	777159.3208	1197493.384	873734.2894	761633.4248	1123178.515	1143774.859	1105213.551	1115149.739	2627251.455	1915221.879	1004518.579	2211503.281	1685908.245	0.566759967	-0.819190238	0.017750919	0.833333333	1.94265947	up
Com_153_neg	LPC 20:2	--	C28 H54 N O7 P	593.36994	9.845	--	--	--	LMGP01050132	--	--	--	Glycerophospholipids [GP]	Glycerophosphocholines [GP01]	Monoacylglycerophosphocholines [GP0105]	No results	Invalid mass	No results	592.36267	198392464.7	209053424.4	168640522	183947912.6	127965400.7	214605074	222333974.7	269540362.7	196074843.6	268913349.1	242770283.7	266288746.6	209150389	0.781738913	-0.355241241	0.019244727	0.857142857	1.054425779	up
Com_5325_neg	D,L-3,4-Dihydroxymandelic acid	--	C8 H8 O5	184.03733	5.144	--	--	--	--	--	--	--	--	--	--	No results	Full match	Full match	183.02995	3596806.042	2142287.486	2336798.519	2743215.996	2877455.719	1757299.977	2443858.947	1572055.942	1903129.085	1960257.902	868982.869	2195304.508	1175780.936	1.58553949	0.66497381	0.01951058	0.904761905	1.713501299	down
Com_1483_neg	N-Tigloylglycine	--	C7 H11 N O3	157.07406	5.236	--	--	HMDB0000959	--	Organic acids and derivatives	Carboxylic acids and derivatives	Amino acids, peptides, and analogues	--	--	--	Full match	Full match	No results	156.06683	4293257.021	6633523.286	9794307.972	2672751.087	3734090.599	2688880.931	6476444.987	12622452.67	4674070.784	8540747.537	19330012.73	7236449.718	14379998.87	0.465809621	-1.102187657	0.020709317	0.880952381	1.645432085	up
Com_2793_neg	2-Methylpentanedioic acid	--	C6 H10 O4	146.05818	5.205	--	--	HMDB0000422	--	Lipids and lipid-like molecules	Fatty Acyls	Fatty acids and conjugates	--	--	--	No results	No results	Full match	145.05093	4191266.501	7290763.875	7715460.494	3337927.031	1770226.442	3987677.833	2406584.658	6591928.296	5147490.959	7821878.048	8786283.449	7105080.49	8878495.954	0.593582652	-0.752479166	0.021974352	0.857142857	1.683260508	up
Com_6957_neg	5��-Dihydrotestosterone	--	C19 H30 O2	290.22487	9.512	--	--	--	--	--	--	--	--	--	--	Full match	No results	Full match	289.21759	1735988.34	2183200.581	2224787.226	1975866.585	2153768.135	1672746.256	1841941.389	1693112.928	1873796.504	1108379.56	1692551.707	1410540.792	1539467.359	1.268376615	0.342983184	0.022489574	0.880952381	1.761322202	down
Com_649_neg	LPC 19:1	--	C27 H54 N O7 P	581.36983	9.992	--	--	--	LMGP01050130	--	--	--	Glycerophospholipids [GP]	Glycerophosphocholines [GP01]	Monoacylglycerophosphocholines [GP0105]	No results	Invalid mass	No results	580.36255	33434478.47	31113700.2	26899116.28	21577961.58	18170489.65	39782366.45	34564132.77	42899223.87	32286055.32	48111869.41	36193799.85	45097502.8	35878648.72	0.732653521	-0.448797	0.022734256	0.880952381	1.264074009	up
Com_699_neg	Thymidine	Thymidine; Deoxythymidine	C10 H14 N2 O5	242.09054	4.87	cpd:C00214	map00240 Pyrimidine metabolism;map01100 Metabolic pathways	HMDB0000273	--	Nucleosides, nucleotides, and analogues	Pyrimidine nucleosides	Pyrimidine 2'-deoxyribonucleosides	--	--	--	Full match	Full match	Full match	241.08313	17222213.09	24145041.29	24637329.02	19764341.02	23273489.49	21614648.14	24455179.32	24578520.52	23893889.8	32350855.08	41550350.42	27621231.52	26866098	0.75173945	-0.411695379	0.022992552	0.904761905	1.224183479	up
Com_1187_neg	Piceatannol	Piceatannol; 3,3',4'5-Tetrahydroxystilbene	C14 H12 O4	244.07137	5.869	cpd:C05901	--	HMDB0303377	LMPK13090006	Phenylpropanoids and polyketides	Stilbenes	-	Polyketides [PK]	Aromatic polyketides [PK13]	Diphenyl ethers, biphenyls, dibenzyls and stilbenes [PK1309]	Invalid mass	No results	No results	243.06393	13725560.58	10890772.55	9370747.055	21069918.33	19282158.2	24357614.51	21668143.67	8168396.072	11500789.38	17267549.67	3519432.207	7406634.636	5062263.124	1.94935853	0.962999458	0.024179974	0.880952381	1.368777113	down
Com_10519_neg	Riboflavin-5-phosphate	FMN; Riboflavin-5-phosphate; Flavin mononucleotide	C17 H21 N4 O9 P	456.10373	5.76	cpd:C00061	map00190 Oxidative phosphorylation;map00740 Riboflavin metabolism;map01100 Metabolic pathways;map04977 Vitamin digestion and absorption	HMDB0001520	--	Nucleosides, nucleotides, and analogues	Flavin nucleotides	-	--	--	--	No results	No results	Full match	455.09576	421680.7621	678426.1473	423726.8343	907539.2375	248107.1125	250252.6486	473806.0547	302508.9753	220564.2063	301477.8473	237465.4733	221020.9266	276833.2743	1.870231272	0.903216684	0.024503292	0.857142857	1.561399163	down
Com_2930_neg	3-Phosphoglyceric acid	--	C3 H8 Na O6 P	193.99555	1.392	--	--	HMDB0000807	--	Organic oxygen compounds	Organooxygen compounds	Carbohydrates and carbohydrate conjugates	--	--	--	No results	No results	Full match	192.98869	7072503.73	6556171.296	5986769.239	7915682.767	4948639.999	7835888.78	7282329.535	5431003.914	7073280.786	4691017.269	4234232.045	4963802.885	5537557.517	1.277705304	0.353555125	0.026340678	0.833333333	1.521764268	down
Com_3784_neg	2-Isopropylmalate	--	C7 H12 O5	176.06862	5.441	--	--	HMDB0000402	--	Lipids and lipid-like molecules	Fatty Acyls	Fatty acids and conjugates	--	--	--	No results	No results	Full match	175.06126	1280298.815	1887230.522	2684064.015	1256691.627	3184231.226	1532777.925	2792828.878	3261462.643	5035454.154	2980034.646	1979611.869	3423003.851	3167752.743	0.631310413	-0.663578548	0.026975765	0.880952381	1.450393164	up
Com_51_neg	Docosapentaenoic acid	(7Z,10Z,13Z,16Z,19Z)-Docosa-7,10,13,16,19-pentaenoic acid; Docosapentaenoic acid	C22 H34 O2	330.25586	10.028	cpd:C16513	map01040 Biosynthesis of unsaturated fatty acids	HMDB0246621	LMFA04000049	Lipids and lipid-like molecules	Fatty Acyls	Fatty acids and conjugates	Fatty Acyls [FA]	Docosanoids [FA04]	_	Full match	No results	Full match	329.24844	736836397.6	722103529.2	799509995.4	813555620	943903695	740345855.8	774325470.6	771551244.2	702648206.6	482528962.5	542944843	600485841.6	719582367.8	1.241051958	0.311563517	0.027967853	0.928571429	1.239266972	down
Com_388_neg	5-Phenylvaleric Acid	--	C11 H14 O2	178.09956	5.875	--	--	HMDB0002043	--	Lipids and lipid-like molecules	Fatty Acyls	Fatty acids and conjugates	--	--	--	No results	No results	Full match	177.09227	32721564.73	27286468.57	21751924.11	42085551.3	39323078.3	57150049.65	72621600.79	19593241.87	30733061.75	38677874.87	9054172.174	19205260.18	11298970.29	1.953069313	0.965743151	0.028321116	0.880952381	1.221446669	down
Com_1959_neg	Prostaglandin H2	Prostaglandin H2; (5Z,13E)-(15S)-9alpha,11alpha-Epidioxy-15-hydroxyprosta-5,13-dienoate; (5Z,13E,15S)-9alpha,11alpha-Epidioxy-15-hydroxyprosta-5,13-dienoate; PGH2; (5Z,9alpha,11alpha,13E,15S)-9,11-Epidioxy-15-hydroxy-prosta-5,13-dienoate	C20 H32 O5	334.21232	8.042	cpd:C00427	map00590 Arachidonic acid metabolism;map01100 Metabolic pathways;map04611 Platelet activation;map04723 Retrograde endocannabinoid signaling;map04726 Serotonergic synapse;map04921 Oxytocin signaling pathway	HMDB0001381	LMFA03010010	Lipids and lipid-like molecules	Fatty Acyls	Eicosanoids	Fatty Acyls [FA]	Eicosanoids [FA03]	Prostaglandins [FA0301]	Invalid mass	No results	No results	333.2049	7195057.549	8363356.216	8037879.842	2573424.989	3738530.652	5054144.353	2266862.255	13672947.18	6134928.618	6915673.919	10978359.69	6959074.465	9166925.532	0.592829836	-0.754310036	0.032832654	0.785714286	1.350997473	up
Com_1698_neg	D-Glucuronic acid	D-Glucuronic acid	C6 H10 O7	194.04281	1.471	cpd:C16245	--	HMDB0000127	--	Organic oxygen compounds	Organooxygen compounds	Carbohydrates and carbohydrate conjugates	--	--	--	No results	No results	Full match	175.02493	2957146.34	3197821.033	6835618.283	1496857.077	4630419.216	2237643.067	2460468.97	8662390.673	5621500.917	3699125.686	8538970.136	3144120.244	17177294.02	0.435785858	-1.198308716	0.036407839	0.857142857	1.527898086	up
Com_68_neg	Citric acid	Citrate; Citric acid; 2-Hydroxy-1,2,3-propanetricarboxylic acid; 2-Hydroxytricarballylic acid	C6 H8 O7	192.02727	2.135	cpd:C00158	map00020 Citrate cycle (TCA cycle);map00250 Alanine, aspartate and glutamate metabolism;map00630 Glyoxylate and dicarboxylate metabolism;map01100 Metabolic pathways;map01200 Carbon metabolism;map01210 2-Oxocarboxylic acid metabolism;map01230 Biosynthesis of amino acids	HMDB0000094	--	Organic acids and derivatives	Carboxylic acids and derivatives	Tricarboxylic acids and derivatives	--	--	--	Full match	Full match	Full match	191.01999	176091250.9	334845184.5	152436548.6	103731411	189442680.9	171749995.3	344608346.6	527223959.9	160155522.3	318570310	686189830.8	286269970.6	531212619	0.503059923	-0.991197834	0.036598089	0.785714286	1.684314685	up
Com_665_neg	1,3-dipyridin-3-ylpropane-1,3-dione	--	C13 H10 N2 O2	226.07205	5.163	--	--	--	--	--	--	--	--	--	--	Invalid mass	No results	No results	225.06424	25363800.96	24768759.98	26074949.4	32570345.84	43147303.32	34820990.19	32612976.42	34412072.78	37881742.72	40442894.3	38170101.83	45802276.42	33174554.42	0.817901205	-0.290001506	0.04020257	0.833333333	1.45758778	up
Com_2745_neg	LPI 16:0	--	C25 H49 O12 P	572.29691	11.864	--	--	--	LMGP06050002	--	--	--	Glycerophospholipids [GP]	Glycerophosphoinositols [GP06]	Monoacylglycerophosphoinositols [GP0605]	No results	Full match	No results	571.28955	4457252.323	4196134.256	4565280.345	4408239.256	4673121.961	4348683.888	2538803.042	4367679.284	6282323.449	6013659.355	6348665.644	4815374.34	4332560.408	0.777912496	-0.362320213	0.040350601	0.785714286	1.120898719	up
Com_921_neg	N-Isobutyrylglycine	--	C6 H11 N O3	145.07414	4.856	--	--	HMDB0000730	--	Organic acids and derivatives	Carboxylic acids and derivatives	Amino acids, peptides, and analogues	--	--	--	Full match	Full match	Full match	144.06686	8012236.183	15402209.22	31160713.66	8069759.439	10174056.23	8405774.185	6603918.014	9154513.12	32195653.85	16100955.07	21370717.21	24220138.03	32383510.6	0.555890296	-0.847127898	0.041955808	0.857142857	1.396455961	up
Com_1682_neg	Myricitrin	Myricitrin; Myricetin 3-O-rhamnoside	C21 H20 O12	464.09995	5.163	cpd:C10108	--	HMDB0034360	LMPK12112436	Phenylpropanoids and polyketides	Flavonoids	Flavonoid glycosides	Polyketides [PK]	Flavonoids [PK12]	Flavones and Flavonols [PK1211]	Invalid mass	No results	No results	463.0929	7493640.337	8033262.502	8249277.457	10496326.34	15511627	11672170.31	9943445.496	10758321.44	12046138.23	14020408.27	13296819.93	16492344.01	11557161.07	0.782894349	-0.353110464	0.044206822	0.833333333	1.287465998	up
Com_8379_neg	Syringic acid	Syringic acid; Syringate; 4-Hydroxy-3,5-dimethoxybenzoate; Gallic acid 3,5-dimethyl ether	C9 H10 O5	198.05286	5.116	cpd:C10833	--	HMDB0002085	--	Benzenoids	Benzene and substituted derivatives	Benzoic acids and derivatives	--	--	--	Full match	No results	Full match	197.04547	1183892.231	1099075.056	676138.1513	866531.6628	1029807.945	536551.6333	621782.8857	547849.1258	754966.4236	596465.4047	582999.6899	712460.8467	463470.4771	1.409067666	0.494740894	0.044221857	0.785714286	1.187050825	down
Com_1533_neg	Citrinin	Citrinin	C13 H14 O5	250.0843	5.669	cpd:C16765	--	HMDB0041857	--	Organoheterocyclic compounds	Benzopyrans	-	--	--	--	Full match	No results	No results	249.07709	8546050.96	7798537.564	5471616.497	11164689.61	9627592.779	13921022.99	16388676.04	5650355.758	8988700.775	9234046.289	3040305.394	6705133.003	4176960.147	1.653670421	0.725671732	0.044450284	0.80952381	1.160371945	down
Com_1170_neg	2-Furoic acid	2-Furoate; 2-Furoic acid; 2-Furancarboxylic acid; Pyromucic acid	C5 H4 O3	112.01628	2.141	cpd:C01546	--	HMDB0000617	--	Organoheterocyclic compounds	Furans	Furoic acid and derivatives	--	--	--	Full match	Full match	Full match	111.00901	10143810.83	17101653.6	14375359.42	5904667.99	11021106.24	8582339.889	13807074.06	19908014.3	9588462.896	16568047.03	24926546.57	14421668.19	21510453.18	0.648818308	-0.624113566	0.045463513	0.833333333	1.568214555	up
Com_162_neg	alpha-Ketoglutaric acid	2-Oxoglutarate; Oxoglutaric acid; 2-Ketoglutaric acid; alpha-Ketoglutaric acid	C5 H6 O5	146.02179	1.483	cpd:C00026	map00020 Citrate cycle (TCA cycle);map00040 Pentose and glucuronate interconversions;map00053 Ascorbate and aldarate metabolism;map00220 Arginine biosynthesis;map00250 Alanine, aspartate and glutamate metabolism;map00340 Histidine metabolism;map00430 Taurine and hypotaurine metabolism;map00471 D-Glutamine and D-glutamate metabolism;map00630 Glyoxylate and dicarboxylate metabolism;map00650 Butanoa…	HMDB0000208	--	Organic acids and derivatives	Keto acids and derivatives	Gamma-keto acids and derivatives	--	--	--	No results	No results	Full match	191.01999	66844252.16	134450409.4	115598921.8	36651632.45	74818981.14	65975599.62	110333270.7	185811351.7	67289282.18	103680726.5	259392849.3	140119871.2	190026182.2	0.547691116	-0.868565617	0.045730896	0.833333333	1.576834151	up
Com_2_neg	Docosahexaenoic acid	(4Z,7Z,10Z,13Z,16Z,19Z)-Docosahexaenoic acid; 4,7,10,13,16,19-Docosahexaenoic acid; Docosahexaenoic acid; Docosahexaenoate	C22 H32 O2	328.23978	9.732	cpd:C06429	map01040 Biosynthesis of unsaturated fatty acids	HMDB0002183	LMFA01031176	Lipids and lipid-like molecules	Fatty Acyls	Fatty acids and conjugates	Fatty Acyls [FA]	Fatty Acids and Conjugates [FA01]	Unsaturated fatty acids [FA0103]	Full match	Full match	No results	327.2326	6849877566	7855021935	8533626047	7096332850	9678197530	5925958180	7059346119	7727225688	5969691370	4623450930	6685965141	5234043015	6427239383	1.238890647	0.30904885	0.047407019	0.833333333	1.633873286	down
Com_8868_neg	gamma-Glutamylmethionine	--	C10 H18 N2 O5 S	278.09374	4.874	--	--	HMDB0034367	--	Organic acids and derivatives	Carboxylic acids and derivatives	Amino acids, peptides, and analogues	--	--	--	No results	Full match	No results	277.08649	138062.9093	302969.5044	132516.2685	836965.2757	447184.6372	497760.6439	163243.1573	398969.0109	1450128.949	663154.8174	877072.7899	475450.2237	371357.0482	0.509636466	-0.972459585	0.048133394	0.785714286	1.574986584	up
Com_7377_neg	Lysope 14:0	--	C19 H40 N O7 P	425.25444	8.349	--	--	--	--	--	--	--	--	--	--	No results	No results	Full match	424.24716	912517.6897	1114810.963	1051270.856	1551012.291	1425030.554	1287487.444	1691934.058	1704794.27	1188001.301	2071671.162	1505159.959	1659134.175	1734960.978	0.785046803	-0.349149427	0.04943483	0.833333333	1.007456994	up
